# Supplementary material for: Responses of Calligonum leucocladum to Prolonged Drought Stress Through Antioxidant System Activation, Soluble Sugar Accumulation, and Maintaining Photosynthetic Homeostasis
Source: Int J Mol Sci. 2025 May 6;26(9):4403. doi: 10.3390/ijms26094403 (PMC12072819; doi:10.3390/ijms26094403)
Supplement: Supplementary file 1 [file ijms-26-04403-s001.zip]

Archive with 10 entries (8 files):
- ijms-3554712-supplementary/
- ijms-3554712-supplementary/Supplementary data/
- ijms-3554712-supplementary/Supplementary data/Figure S1.pdf
- ijms-3554712-supplementary/Supplementary data/Table S1.xlsx
- ijms-3554712-supplementary/Supplementary data/Table S2.xlsx
- ijms-3554712-supplementary/Supplementary data/Table S3.xlsx
- ijms-3554712-supplementary/Supplementary data/Table S4.xlsx
- ijms-3554712-supplementary/Supplementary data/Table S5.xlsx
- ijms-3554712-supplementary/Supplementary data/Table S6.xlsx
- ijms-3554712-supplementary/Supplementary data/Table S7.pdf
