# Supplementary material for: Responses of Calligonum leucocladum to Prolonged Drought Stress Through Antioxidant System Activation, Soluble Sugar Accumulation, and Maintaining Photosynthetic Homeostasis
Source: Int J Mol Sci. 2025 May 6;26(9):4403. doi: 10.3390/ijms26094403 (PMC12072819; doi:10.3390/ijms26094403)
Supplement: Supplementary file 1 [file ijms-26-04403-s001.zip › ijms-3554712-supplementary/Supplementary data/Table S1.xlsx]

## Sheet: Sheet1
name1	name2	r-value
Base diameter	POD	-0.995756
PRO	GR	-0.995682
PRO	LPO	-0.990015
H2O2	GR	0.988729
SP	PPO	-0.987208
SP	GR	-0.987166
LPO	GR	0.986978
Base diameter	PRO	0.985426
MDA	POD	0.984868
SP	LPO	-0.982417
SP	PRO	0.981695
SS	GPX	-0.980365
PRO	H2O2	-0.980107
H2O2	LPO	0.97975
Base diameter	GR	-0.979387
ST	PRO	0.977501
PRO	POD	-0.976677
SP	H2O2	-0.975959
Base diameter	H2O2	-0.975508
Base diameter	MDA	-0.97301
LPO	PPO	0.972336
ST	POD	-0.972152
ST	LPO	-0.97186
Base diameter	ST	0.971764
ST	MDA	-0.970464
Plant height	PRO	0.969555
Base diameter	LPO	-0.967826
Plant height	LPO	-0.966318
GR	PPO	0.96588
PRO	PPO	-0.965404
POD	GR	0.965172
ST	GR	-0.958672
H2O2	POD	0.956885
Plant height	GR	-0.955491
Plant height	Base diameter	0.955198
ST	H2O2	-0.954586
ST	SP	0.950043
LPO	POD	0.949032
Plant height	POD	-0.944714
SS	GR	0.944132
Base diameter	SP	0.942485
Plant height	ST	0.940761
PRO	MDA	-0.939537
Plant height	PPO	-0.938343
H2O2	PPO	0.936476
SS	PRO	-0.935307
ST	PPO	-0.928245
Plant height	SP	0.926659
SP	POD	-0.925326
MDA	H2O2	0.9216
Plant height	H2O2	-0.919599
SS	POD	0.919552
Base diameter	SS	-0.919478
MDA	GR	0.917428
SS	SP	-0.915132
MDA	LPO	0.913706
Gs	POD	-0.909392
Base diameter	PPO	-0.907566
Plant height	MDA	-0.902766
Plant height	SS	-0.902654
GPX	GR	-0.90185
SS	H2O2	0.900192
SS	PPO	0.900072
Gs	MDA	-0.894306
POD	PPO	0.888833
SS	LPO	0.887761
PRO	GPX	0.884753
SP	GPX	0.881893
Base diameter	Gs	0.88106
Gs	SS	-0.879672
SP	MDA	-0.875946
POD	GPX	-0.87417
Gs	GPX	0.870505
Base diameter	GPX	0.868969
H2O2	GPX	-0.866342
SS	ST	-0.859601
Crown width	H2O2	-0.858071
GPX	PPO	-0.848917
SS	MDA	0.84355
Crown width	GPX	0.841673
MDA	PPO	0.830325
LPO	GPX	-0.824253
Gs	PRO	0.821413
Gs	GR	-0.811536
