# Supplementary material for: Responses of Calligonum leucocladum to Prolonged Drought Stress Through Antioxidant System Activation, Soluble Sugar Accumulation, and Maintaining Photosynthetic Homeostasis
Source: Int J Mol Sci. 2025 May 6;26(9):4403. doi: 10.3390/ijms26094403 (PMC12072819; doi:10.3390/ijms26094403)
Supplement: Supplementary file 1 [file ijms-26-04403-s001.zip › ijms-3554712-supplementary/Supplementary data/Table S2.xlsx]

## Sheet: LZ vs. HZ
Gene name	Accession	Description	Unique peptides	Score	Q-value	Fold change	Log_Fold change	normalized_HZ_1	normalized_HZ_2	normalized_HZ_3	normalized_LZ_1	normalized_LZ_2	normalized_LZ_3
psbD	A0A7D4V798	A0A7D4V798_9CARY Photosystem II D2 protein OS=Calligonum caput-medusae OX=1072386 GN=psbD PE=3 SV=1	8	58.7439	0.159907	0.968036	-0.0468668	853592	877726	746192	809841	788503	799975
atp1	A0A6M4ST24	A0A6M4ST24_FAGES ATP synthase subunit alpha OS=Fagopyrum esculentum OX=3617 GN=atp1 PE=3 SV=1	20	58.7439	0.00781965	0.830676	-0.267642	1.75677e+06	1.83007e+06	2.00106e+06	1.5601e+06	1.51175e+06	1.56987e+06
	Q94IA8	Q94IA8_9CARY transketolase OS=Persicaria tinctoria OX=96455 PE=2 SV=1	11	58.7439	0.00132455	0.778902	-0.360486	985384	1.0093e+06	1.06818e+06	816200	789591	779881
psaC	A0A0F6NZW8	A0A0F6NZW8_FAGTA Photosystem I iron-sulfur center OS=Fagopyrum tataricum OX=62330 GN=psaC PE=3 SV=1	8	58.7439	0.206508	1.00989	0.0142041	1.67559e+06	1.62061e+06	1.56962e+06	1.56626e+06	1.73263e+06	1.61507e+06
ftAH4L	W8GLE8	W8GLE8_FAGTA Plasma membrane ATPase OS=Fagopyrum tataricum OX=62330 GN=ftAH4L PE=2 SV=1	21	58.7439	0.0122047	0.747399	-0.42005	1.10549e+06	1.22326e+06	1.27179e+06	896066	885862	909111
HSP83	A0A8T9IS06	A0A8T9IS06_FAGES Putative heat shock protein 83 OS=Fagopyrum esculentum OX=3617 GN=HSP83 PE=2 SV=1	32	58.7439	0.109158	1.02679	0.0381383	2.49782e+06	2.58853e+06	2.70012e+06	2.73796e+06	2.6261e+06	2.631e+06
	B5M1Y7	B5M1Y7_RHEAU Glutathione peroxidase OS=Rheum australe OX=284363 PE=2 SV=1	6	58.7439	0.0112233	1.12265	0.166906	875491	892452	940752	988433	992932	1.05955e+06
TUA	A0A514Y9X6	A0A514Y9X6_POLCS Tubulin alpha chain OS=Polygonum cuspidatum OX=83819 GN=TUA PE=2 SV=1	22	58.7439	0.00051218	1.22786	0.296146	1325276	1.30436e+06	1.27776e+06	1.56528e+06	1.62335e+06	1.60909e+06
GAPDH	A0A514YA53	A0A514YA53_POLCS Glyceraldehyde-3-phosphate dehydrogenase OS=Polygonum cuspidatum OX=83819 GN=GAPDH PE=2 SV=1	5	58.7439	0.0301076	0.907116	-0.140641	457298	413397	410775	390732	397170	374541
atpB	A0A7D4V753	A0A7D4V753_9CARY ATP synthase subunit beta, chloroplastic OS=Calligonum arborescens OX=467326 GN=atpB PE=3 SV=1	38	58.7439	0.0212412	0.929499	-0.105476	2136977	2.13751e+06	1.98851e+06	1.91697e+06	1.9293e+06	1.97517e+06
	Q4JKA4	Q4JKA4_RHEAU L-ascorbate peroxidase OS=Rheum australe OX=284363 PE=2 SV=2	7	58.7439	0.0947547	1.07448	0.103643	783434	769624	669268	856932	759792	771128
	Q45KX4	Q45KX4_RHEAU Putative 60S ribosomal protein L35 OS=Rheum australe OX=284363 PE=2 SV=1	3	58.7439	0.0380596	1.06315	0.0883449	167298	160218	151654	169237	172231	167961
UGT72B49	A0A9F2IBZ0	A0A9F2IBZ0_RHEPA Glycosyltransferase OS=Rheum palmatum OX=137221 GN=UGT72B49 PE=2 SV=1	1	58.7439	0.127268	1.06493	0.0907583	83455.6	81786.6	66705	83455.8	82677.6	80874.1
psaA	A0A7D4VB22	A0A7D4VB22_9CARY Photosystem I P700 chlorophyll a apoprotein A1 OS=Calligonum densum OX=1202985 GN=psaA PE=3 SV=1	13	58.7439	0.00102313	0.777764	-0.362596	2.17235e+06	2318631	2159901	1.69804e+06	1731468	1.7433e+06
rps4	A0A0F6NZL0	A0A0F6NZL0_FAGTA Small ribosomal subunit protein uS4c OS=Fagopyrum tataricum OX=62330 GN=rps4 PE=3 SV=1	3	58.7439	0.00239249	0.851786	-0.231438	124062	126935	123074	101825	110527	106276
atpF	A0A1J0MM96	A0A1J0MM96_9CARY ATP synthase CF0 B subunit OS=Oxyria sinensis OX=137683 GN=atpF PE=3 SV=1	15	58.7439	0.0219002	1.14519	0.195588	1.33929e+06	1296433	1.12601e+06	1.45182e+06	1.44233e+06	1.41376e+06
psbA	A0A0F6NZR6	A0A0F6NZR6_FAGTA Photosystem II protein D1 OS=Fagopyrum tataricum OX=62330 GN=psbA PE=3 SV=1	9	58.7439	0.0067338	1.10758	0.147405	1.00523e+06	945640	1.01877e+06	1.08639e+06	1.11083e+06	1.09188e+06
ppc-1E1	A0A075J0J4	A0A075J0J4_9CARY Phosphoenolpyruvate carboxylase (Fragment) OS=Calligonum microcarpum OX=655496 GN=ppc-1E1 PE=4 SV=1	26	58.7439	0.00137116	0.756085	-0.40338	2.41187e+06	2.24804e+06	2.33326e+06	1.70205e+06	1861641	1.72374e+06
	B5M1X4	B5M1X4_RHEAU Catalase OS=Rheum australe OX=284363 PE=2 SV=1	12	58.7439	0.115	0.949305	-0.0750565	1.22622e+06	1.13756e+06	1.13253e+06	1.1025e+06	1.20251e+06	1.01404e+06
psbB	A0A7D4V758	A0A7D4V758_9CARY Photosystem II CP47 reaction center protein OS=Calligonum arborescens OX=467326 GN=psbB PE=3 SV=1	14	58.7439	0.000987981	0.788845	-0.342186	541559	556357	582352	434745	444989	445738
At103	A7WMU5	A7WMU5_9CARY magnesium-protoporphyrin IX monomethyl ester (oxidative) cyclase (Fragment) OS=Fallopia dumetorum OX=76031 GN=At103 PE=3 SV=1	4	58.7439	0.00343813	1.09832	0.135303	175994	169441	173100	189029	194124	186366
atpA	A0A7D4V6V0	A0A7D4V6V0_9CARY ATP synthase subunit alpha, chloroplastic OS=Calligonum juochiangense OX=1313104 GN=atpA PE=3 SV=1	26	58.7439	0.00265959	0.77175	-0.373795	2.09783e+06	2.07665e+06	1.87981e+06	1.55525e+06	1.59105e+06	1.52609e+06
atp8	A0A3G1STI9	A0A3G1STI9_9CARY H(+)-transporting two-sector ATPase OS=Fallopia multiflora OX=76025 GN=atp8 PE=3 SV=1	8	58.7439	0.0811863	0.974671	-0.0370129	667206	665510	645223	630118	662853	634869
ACT	A0A514Y9Y5	A0A514Y9Y5_POLCS Actin OS=Polygonum cuspidatum OX=83819 GN=ACT PE=2 SV=1	20	58.7439	0.00657466	1.28062	0.356844	1.90452e+06	1851452	1.61361e+06	2.16474e+06	2.33452e+06	2377148
MDAR	Q0GA76	Q0GA76_RHEAU monodehydroascorbate reductase (NADH) OS=Rheum australe OX=284363 GN=MDAR PE=2 SV=1	15	58.7439	0.00180091	0.795305	-0.33042	1061478	997501	982434	812669	826595	779586
ndhI	A0A7D4V9B6	A0A7D4V9B6_9CARY NAD(P)H-quinone oxidoreductase subunit I, chloroplastic OS=Calligonum densum OX=1202985 GN=ndhI PE=3 SV=1	8	58.7439	0.0656486	0.929958	-0.104763	316256	332102	357621	311070	312701	311747
rbcL	A0A7D4V963	A0A7D4V963_9CARY Ribulose bisphosphate carboxylase large chain OS=Calligonum colubrinum OX=1312015 GN=rbcL PE=3 SV=1	29	58.7439	0.0451955	0.900958	-0.150469	4405620	4254386	3867492	3.79252e+06	3.74702e+06	3.7472e+06
psbC	A0A411L4J4	A0A411L4J4_9CARY Photosystem II CP43 reaction center protein OS=Afrobrunnichia erecta OX=559220 GN=psbC PE=3 SV=1	15	58.7439	0.0153991	0.831866	-0.265577	941134	1090635	1.00279e+06	884205	784399	855742
rbcL	H9AK59	H9AK59_9CARY Ribulose bisphosphate carboxylase large chain (Fragment) OS=Rumex rupestris OX=1155357 GN=rbcL PE=3 SV=1	1	58.7439	0.152279	0.933967	-0.0985563	68106	64424.1	49710.8	56934	56444.7	56828.3
rpoB	A0A0U2EZH2	A0A0U2EZH2_RHEPA DNA-directed RNA polymerase subunit beta OS=Rheum palmatum OX=137221 GN=rpoB PE=3 SV=1	2	58.7439	0.0934448	0.926576	-0.110019	83246.2	78912.2	69029.4	75235	71598	67380
	F8SNU3	F8SNU3_9CARY Glutamine synthetase OS=Knorringia sibirica OX=328376 PE=2 SV=1	8	58.7439	0.015345	0.929972	-0.104741	806754	852906	840107	757813	797089	769812
	B5M1Y0	B5M1Y0_RHEAU 14-3-3 protein OS=Rheum australe OX=284363 PE=2 SV=1	15	58.7439	0.000618788	1.50765	0.5923	3.01192e+06	3043277	2.71076e+06	4286872	4.41764e+06	4.51147e+06
	B5M1Y2	B5M1Y2_RHEAU Translation initiation factor OS=Rheum australe OX=284363 PE=2 SV=1	3	58.7439	0.00759112	1.50622	0.590937	316771	302636	231046	462207	427384	391380
	B5M1W6	B5M1W6_RHEAU Calmodulin OS=Rheum australe OX=284363 PE=2 SV=1	13	58.7439	0.000575313	1.98825	0.991496	1.38023e+06	1.32221e+06	1.07798e+06	2.5485e+06	2.53564e+06	2.43227e+06
	Q5KT13	Q5KT13_9CARY Tryptophan synthase OS=Persicaria tinctoria OX=96455 PE=2 SV=1	8	58.7439	0.00179471	1.18906	0.249821	120943	116487	121295	139265	139875	147406
	Q4JKA6	Q4JKA6_RHEAU Superoxide dismutase [Cu-Zn] OS=Rheum australe OX=284363 PE=2 SV=1	1	58.7439	0.0768052	1.25219	0.324456	57719.9	59496.7	90893.5	78189.8	83483.9	98920.2
	G1CBR6	G1CBR6_FAGTA Histone H3 (Fragment) OS=Fagopyrum tataricum OX=62330 PE=2 SV=1	5	58.7439	0.00298992	1.29549	0.373502	1027956	1.04465e+06	919996	1.24421e+06	1.34286e+06	1.28982e+06
petA	A0A7D4V713	A0A7D4V713_9CARY Cytochrome f OS=Calligonum arborescens OX=467326 GN=petA PE=3 SV=1	15	58.7439	0.00463245	0.912572	-0.13199	1.9929e+06	1951508	2.05031e+06	1790339	1.85162e+06	1.82866e+06
rbcL	A0A2Z3DSH4	A0A2Z3DSH4_9CARY Ribulose bisphosphate carboxylase large chain OS=Fagopyrum dibotrys OX=516549 GN=rbcL PE=3 SV=1	2	58.7439	0.188987	0.98136	-0.0271463	630574	655762	732043	668560	642862	669334
gFeAP9	A2BCU9	A2BCU9_FAGES Aspartic proteinase OS=Fagopyrum esculentum OX=3617 GN=gFeAP9 PE=3 SV=1	5	58.7439	0.0195079	1.09523	0.131239	949008	934121	1.02456e+06	1.03533e+06	1.08663e+06	1062630
PLD	A0A8T9IS08	A0A8T9IS08_FAGES Phospholipase D OS=Fagopyrum esculentum OX=3617 GN=PLD PE=2 SV=1	10	58.7439	0.000748162	0.839017	-0.253228	457159	463795	478915	386514	392113	395886
eIF6A	A0A514Y9X3	A0A514Y9X3_POLCS Eukaryotic translation initiation factor 6 OS=Polygonum cuspidatum OX=83819 GN=eIF6A PE=2 SV=1	1	58.7439	0.0871733	1.16476	0.220034	12004.4	8430.96	11226.1	10649.7	13455.9	12772.4
CHS1	A1E025	A1E025_POLCS Chalcone synthase OS=Polygonum cuspidatum OX=83819 GN=CHS1 PE=3 SV=2	7	58.7439	0.000208842	2.20674	1.14192	844415	845400	747228	1.73596e+06	1.84079e+06	1.80118e+06
FLS1	M1GL48	M1GL48_FAGTA Flavonol synthase OS=Fagopyrum tataricum OX=62330 GN=FLS1 PE=2 SV=1	2	58.7439	0.234908	0.994339	-0.00819069	103519	127153	112569	121525	108128	111644
	A0A514Y9X4	A0A514Y9X4_POLCS 60S ribosomal protein OS=Polygonum cuspidatum OX=83819 PE=2 SV=1	4	58.7439	0.00541849	0.821857	-0.283042	425565	401355	411246	331378	365092	321124
PAL	A0A514Y9X7	A0A514Y9X7_POLCS Phenylalanine ammonia-lyase OS=Polygonum cuspidatum OX=83819 GN=PAL PE=2 SV=1	13	58.7439	0.00417867	1.54868	0.631042	218996	276137	215748	377298	338756	384874
	U5XB28	U5XB28_9CARY Phenylalanine ammonia-lyase (Fragment) OS=Fagopyrum dibotrys OX=516549 PE=3 SV=1	4	58.7439	0.00124574	1.27843	0.35437	145873	148890	154352	197085	183318	193758
	B5M1W1	B5M1W1_RHEAU Translationally controlled tumor protein OS=Rheum australe OX=284363 PE=2 SV=1	5	58.7439	0.000183128	1.66268	0.733514	888191	867273	841023	1.42167e+06	1434743	1.46072e+06
	Q4JKA5	Q4JKA5_RHEAU Histone H3 OS=Rheum australe OX=284363 PE=2 SV=1	3	58.7439	0.000652016	1.42708	0.513064	486156	495655	444260	665027	677549	692536
rpl2	A0A1J0MMH0	A0A1J0MMH0_9CARY Large ribosomal subunit protein uL2c OS=Oxyria sinensis OX=137683 GN=rpl2 PE=3 SV=1	10	58.7439	0.000380641	1.41647	0.502298	448885	432152	421992	617322	629078	599300
rps16	A0A7D4V976	A0A7D4V976_9CARY Small ribosomal subunit protein bS16c OS=Calligonum cordatum OX=2604358 GN=rps16 PE=3 SV=1	5	58.7439	0.0908397	1.02053	0.0293176	538228	558204	555004	548297	571217	565825
ndhF	A0A7D4V7E8	A0A7D4V7E8_9CARY NAD(P)H-quinone oxidoreductase subunit 5, chloroplastic OS=Calligonum colubrinum OX=1312015 GN=ndhF PE=3 SV=1	11	58.7439	0.000978729	0.712903	-0.488222	636164	669532	704016	472323	486882	473525
rps3	A0A7D4V912	A0A7D4V912_9CARY Small ribosomal subunit protein uS3c OS=Calligonum caput-medusae OX=1072386 GN=rps3 PE=3 SV=1	14	58.7439	0.00926372	1.16509	0.220436	877059	840372	783552	934572	1.01032e+06	968966
GR	Q0GA75	Q0GA75_RHEAU Glutathione reductase OS=Rheum australe OX=284363 GN=GR PE=2 SV=1	4	58.7439	0.105234	0.966075	-0.0497926	349383	334305	331710	336156	336697	308099
	Q4JKA8	Q4JKA8_RHEAU Mitogen-activated protein kinase OS=Rheum australe OX=284363 PE=2 SV=1	9	58.7439	0.00972323	1.09272	0.127925	315324	315321	294723	333373	342366	335431
SnRK2.2	A0A7D6EQI2	A0A7D6EQI2_FAGTA non-specific serine/threonine protein kinase OS=Fagopyrum tataricum OX=62330 GN=SnRK2.2 PE=2 SV=1	7	58.7439	0.0384287	1.15203	0.20418	571296	532280	462289	637487	593414	573025
	B5M1X7	B5M1X7_RHEAU Putative 26S proteasome AAA-ATPase subunit RPT6a OS=Rheum australe OX=284363 PE=2 SV=1	16	58.7439	0.00752472	1.13922	0.188046	643971	680144	710113	771369	754375	791688
GAPDH	A0A0A1H7P7	A0A0A1H7P7_FAGES Glyceraldehyde-3-phosphate dehydrogenase OS=Fagopyrum esculentum OX=3617 GN=GAPDH PE=2 SV=1	15	58.7439	0.0680422	0.823917	-0.279429	1.18106e+06	1367823	1.71549e+06	1087744	1.18495e+06	1.24079e+06
	B2Z452	B2Z452_9CARY Cysteine synthase OS=Knorringia sibirica OX=328376 PE=2 SV=1	7	58.7439	0.0930456	1.04997	0.0703492	479934	476981	423874	496077	474719	478993
ndhK	A0A7D4V8M1	A0A7D4V8M1_9CARY NAD(P)H-quinone oxidoreductase subunit K, chloroplastic OS=Calligonum aphyllum OX=655494 GN=ndhK PE=3 SV=1	4	58.7439	0.00232697	0.87773	-0.188151	356859	374805	360285	315534	316171	326731
accD	A0A7D4V6L0	A0A7D4V6L0_9CARY Acetyl-coenzyme A carboxylase carboxyl transferase subunit beta, chloroplastic OS=Calligonum aphyllum OX=655494 GN=accD PE=3 SV=1	5	58.7439	0.00120384	0.842491	-0.247267	227882	224704	215445	184676	189097	189037
atpI	A0A0F6P0H8	A0A0F6P0H8_FAGTA ATP synthase subunit a, chloroplastic OS=Fagopyrum tataricum OX=62330 GN=atpI PE=3 SV=1	4	58.7439	0.00314061	1.35	0.432958	164224	178424	188088	235233	227621	253639
rps7	A0A0F6NZX9	A0A0F6NZX9_FAGTA Small ribosomal subunit protein uS7c OS=Fagopyrum tataricum OX=62330 GN=rps7 PE=3 SV=1	8	58.7439	0.0061709	1.11999	0.163486	1.11473e+06	1.05422e+06	1.10881e+06	1.20715e+06	1.26447e+06	1.19945e+06
ndhH	A0A7D4V8R7	A0A7D4V8R7_9CARY NAD(P)H-quinone oxidoreductase subunit H, chloroplastic OS=Calligonum juochiangense OX=1313104 GN=ndhH PE=3 SV=1	12	58.7439	0.00274607	0.817557	-0.290608	309183	320856	318116	274431	245971	254769
	B5M1X8	B5M1X8_RHEAU ER membrane protein complex subunit 2 OS=Rheum australe OX=284363 PE=2 SV=1	4	58.7439	0.0141794	1.0952	0.131195	321431	298593	300434	345078	333982	329025
SGT1	A0A8T9IUC4	A0A8T9IUC4_FAGES Putative suppressor of G2 allele of SKP1 OS=Fagopyrum esculentum OX=3617 GN=SGT1 PE=2 SV=1	4	58.7439	0.0333697	1.04917	0.0692522	322797	313493	323567	347541	331926	327589
nad7	A0A3G1STK8	A0A3G1STK8_9CARY Nad7 OS=Fallopia multiflora OX=76025 GN=nad7 PE=3 SV=1	8	58.7439	0.00288503	0.905564	-0.143112	361793	346143	353008	323542	322805	314405
ANX1	A0A0F7MWF8	A0A0F7MWF8_FAGTA Annexin OS=Fagopyrum tataricum OX=62330 GN=ANX1 PE=2 SV=1	6	58.7439	0.000584504	1.43593	0.521985	295763	273664	265752	397486	407421	394351
	V9PJ44	V9PJ44_FAGTA p-coumarate 3-hydroxylase OS=Fagopyrum tataricum OX=62330 PE=2 SV=1	2	58.7439	0.00812012	1.23791	0.307908	37939.8	37232.4	41511.1	46162.7	46566	51714.8
cox2	A0A3G1STK3	A0A3G1STK3_9CARY Cytochrome c oxidase subunit 2 OS=Fallopia multiflora OX=76025 GN=cox2 PE=3 SV=1	2	58.7439	0.0220717	0.960897	-0.0575466	774880	783915	778086	765908	728752	750842
rbcs	Q8VX71	Q8VX71_RUMOB Ribulose bisphosphate carboxylase small subunit, chloroplastic OS=Rumex obtusifolius OX=3619 GN=rbcs PE=2 SV=1	2	58.7439	0.0685407	0.880382	-0.183799	1.25811e+06	1.48883e+06	1.21885e+06	1.15638e+06	1.16375e+06	1.17127e+06
	B2ZCQ4	B2ZCQ4_9CARY Polygalacturonase-inhibiting protein OS=Knorringia sibirica OX=328376 PE=2 SV=1	6	58.7439	0.000183128	1.51356	0.597942	733054	699717	724879	1.0754e+06	1.09785e+06	1.09247e+06
	B5M1W3	B5M1W3_RHEAU Glutathione-S-transferase OS=Rheum australe OX=284363 PE=2 SV=1	6	58.7439	0.000183128	1.23708	0.306943	681376	668541	676435	832001	844766	830002
	V9PJG5	V9PJG5_FAGTA Anthocyanidin reductase OS=Fagopyrum tataricum OX=62330 PE=2 SV=1	3	58.7439	0.0429366	1.4066	0.492208	361917	361343	556307	584550	605169	610115
ndhD	A0A7D4V8V8	A0A7D4V8V8_9CARY NAD(P)H-quinone oxidoreductase chain 4, chloroplastic OS=Calligonum gobicum OX=1312016 GN=ndhD PE=3 SV=1	4	58.7439	0.024548	0.875009	-0.19263	182385	185379	206682	159267	176497	166882
GLY3	D9J0E0	D9J0E0_9CARY Hydroxyacylglutathione hydrolase OS=Knorringia sibirica OX=328376 GN=GLY3 PE=2 SV=1	2	58.7439	0.0489523	0.887894	-0.17154	92884.1	93167.5	94477.7	91091.2	76360.6	81628.5
TUB	A0A514Y9Y7	A0A514Y9Y7_POLCS Tubulin beta chain OS=Polygonum cuspidatum OX=83819 GN=TUB PE=2 SV=1	21	58.7439	0.021669	1.13096	0.177545	1.13607e+06	1032592	1.01373e+06	1.25643e+06	1.19976e+06	1.14297e+06
rps15	A0A7D4V701	A0A7D4V701_9CARY Small ribosomal subunit protein uS15c OS=Calligonum gobicum OX=1312016 GN=rps15 PE=3 SV=1	5	58.7439	0.109213	1.02481	0.0353563	292918	279613	300227	298243	304766	291402
SQD1	A7WMZ1	A7WMZ1_9CARY Putative sulfolipid biosynthesis protein (Fragment) OS=Fallopia dumetorum OX=76031 GN=SQD1 PE=4 SV=1	4	58.7439	0.182376	1.01656	0.023696	528675	480778	472383	513198	501032	492146
CHS	D1MJ10	D1MJ10_FAGTA Chalcone synthase OS=Fagopyrum tataricum OX=62330 GN=CHS PE=2 SV=1	2	58.7439	0.00243577	1.2481	0.319737	114567	113558	101955	138741	136207	137026
rps2	A0A7D4VQ86	A0A7D4VQ86_9CARY Small ribosomal subunit protein uS2c OS=Calligonum junceum OX=467327 GN=rps2 PE=3 SV=1	4	58.7439	0.000924542	0.836588	-0.257411	263588	258465	252846	221686	215066	211519
	A0A7G5M2T5	A0A7G5M2T5_9CARY Betaine aldehyde dehydrogenase protein OS=Calligonum mongolicum OX=661978 PE=2 SV=1	10	58.7439	0.0220852	1.02999	0.0426345	231137	228394	228291	237876	239035	231540
psbH	A0A1J0MMD1	A0A1J0MMD1_9CARY Photosystem II reaction center protein H OS=Oxyria sinensis OX=137683 GN=psbH PE=3 SV=1	4	58.7439	0.000397177	1.85712	0.893065	1.30514e+06	1234995	1.09295e+06	2.25867e+06	2.29246e+06	2.19594e+06
	A0A140JTI7	A0A140JTI7_9CARY NADPH--cytochrome P450 reductase OS=Fallopia sachalinensis OX=76036 PE=2 SV=1	3	58.7439	0.000938637	1.36244	0.446188	65967.7	64633.8	64664.6	86154.2	93437.6	86445.6
MnSOD	C3V8Q1	C3V8Q1_9CARY Superoxide dismutase OS=Knorringia sibirica OX=328376 GN=MnSOD PE=2 SV=1	3	58.7439	0.0029709	1.34966	0.432591	86900.7	93803.6	101882	121018	128498	131877
	B5M1W9	B5M1W9_RHEAU 60S ribosomal protein L36 OS=Rheum australe OX=284363 PE=2 SV=1	3	58.7439	0.168845	1.0265	0.0377267	889037	901392	810964	838475	949689	882154
psbE	A0A0F6NZL5	A0A0F6NZL5_FAGTA Cytochrome b559 subunit alpha OS=Fagopyrum tataricum OX=62330 GN=psbE PE=3 SV=1	5	58.7439	0.00251132	1.40737	0.493002	931624	870788	792213	1.28765e+06	1.18962e+06	1.17432e+06
ndhB	A0A0F6P0N6	A0A0F6P0N6_FAGTA NAD(P)H-quinone oxidoreductase subunit 2, chloroplastic OS=Fagopyrum tataricum OX=62330 GN=ndhB PE=3 SV=1	3	58.7439	0.000589347	1.19658	0.258916	619611	625971	615377	723443	751170	752172
rbcL	A0A2D1QUG2	A0A2D1QUG2_9CARY Ribulose bisphosphate carboxylase large chain (Fragment) OS=Bistorta amplexicaulis OX=137671 GN=rbcL PE=3 SV=1	1	58.7439	0.230502	0.982875	-0.0249199	472450	386269	283596	380200	382495	360058
ycf4	A0A0U2EZK8	A0A0U2EZK8_RHEPA Photosystem I assembly protein Ycf4 OS=Rheum palmatum OX=137221 GN=ycf4 PE=3 SV=1	6	58.7439	0.115458	0.977524	-0.0327955	366638	373334	359937	374039	351499	349650
psbL	A0A0F6NZU0	A0A0F6NZU0_FAGTA Photosystem II reaction center protein L OS=Fagopyrum tataricum OX=62330 GN=psbL PE=3 SV=1	1	58.7439	0.00762702	1.38974	0.474816	11601.3	11435.2	9806.88	16424.5	15562.1	13657.2
atpE	A0A7D4V8X4	A0A7D4V8X4_9CARY ATP synthase epsilon chain, chloroplastic OS=Calligonum arborescens OX=467326 GN=atpE PE=3 SV=1	7	58.7439	0.104945	1.07729	0.107405	1.28504e+06	1.42274e+06	1109743	1.41009e+06	1.33149e+06	1.37099e+06
bZIP28	A0A7D6EKE0	A0A7D6EKE0_FAGTA BZIP28 OS=Fagopyrum tataricum OX=62330 GN=bZIP28 PE=2 SV=1	1	58.7439	0.231114	0.99042	-0.013887	21936.4	27359	21242.1	24198.7	21705.2	23957.9
	A0A023W2C7	A0A023W2C7_9CARY Putative ubiquitin-conjugating enzyme OS=Fallopia multiflora OX=76025 PE=2 SV=1	3	58.7439	0.00738192	1.11581	0.158085	112706	120800	122501	130549	132950	133736
	B5M1X0	B5M1X0_RHEAU 40S ribosomal protein S27 OS=Rheum australe OX=284363 PE=2 SV=1	3	58.7439	0.137253	1.03463	0.0491195	274433	286831	252605	293538	279521	268998
	B5M1Y3	B5M1Y3_RHEAU PITH domain-containing protein OS=Rheum australe OX=284363 PE=2 SV=1	1	58.7439	0.0387762	1.1512	0.203137	32578.6	32861.2	32669.7	37719.9	34664.6	40559
CHI	W5VSA6	W5VSA6_9CARY Chalcone-flavonone isomerase family protein OS=Fagopyrum dibotrys OX=516549 GN=CHI PE=2 SV=1	4	58.7439	0.000230147	1.34557	0.428213	369471	389191	378301	516620	509539	503699
petB	A0A7D4V6N4	A0A7D4V6N4_9CARY Cytochrome b6 OS=Calligonum aphyllum OX=655494 GN=petB PE=3 SV=1	5	58.7439	0.0657365	0.940376	-0.0886905	1.19326e+06	1093706	1.22715e+06	1.06992e+06	1.13605e+06	1098613
NDUFA13	A0A514Y9Y4	A0A514Y9Y4_POLCS NADH dehydrogenase [ubiquinone] 1 alpha subcomplex subunit 13 OS=Polygonum cuspidatum OX=83819 GN=NDUFA13 PE=2 SV=1	4	58.7439	0.0439969	0.889749	-0.168529	284330	261817	236959	241519	229250	226000
nad1	A0A3G1STL9	A0A3G1STL9_9CARY NADH-ubiquinone oxidoreductase chain 1 OS=Fallopia multiflora OX=76025 GN=nad1 PE=3 SV=1	3	58.7439	0.00293697	1.17946	0.238127	104224	98613.6	95167.7	115043	117222	119221
nad9	A0A3G1STL3	A0A3G1STL3_9CARY NADH dehydrogenase [ubiquinone] iron-sulfur protein 3 OS=Fallopia multiflora OX=76025 GN=nad9 PE=3 SV=1	6	58.7439	0.0177639	1.26939	0.344139	334305	332266	281357	403035	398604	401655
rbcL	J7Q5U8	J7Q5U8_9CARY Ribulose bisphosphate carboxylase large chain (Fragment) OS=Rumex pulcher subsp. pulcher OX=1211608 GN=rbcL PE=3 SV=1	1	58.7439	0.0214535	0.848679	-0.236709	69602.6	63353	59409	50754.8	56150.5	56350.4
rpoC2	A0A1J0MMC2	A0A1J0MMC2_9CARY DNA-directed RNA polymerase subunit beta'' OS=Oxyria sinensis OX=137683 GN=rpoC2 PE=3 SV=1	2	58.7439	0.146681	1.04422	0.0624243	25142.8	21954.1	22868.9	23693.9	22785.8	26579.9
	B5M1Z4	B5M1Z4_RHEAU Low-temperature inducible OS=Rheum australe OX=284363 PE=2 SV=1	1	58.7439	0.000664391	1.61489	0.691438	627547	590728	681047	980786	1056878	1.02954e+06
ycf3	A0A0F6NZS7	A0A0F6NZS7_FAGTA Photosystem I assembly protein Ycf3 OS=Fagopyrum tataricum OX=62330 GN=ycf3 PE=3 SV=1	2	58.7439	0.000444485	1.189	0.249753	342477	336167	348698	412411	403500	405603
rpl20	A0A0F6P0L6	A0A0F6P0L6_FAGTA Large ribosomal subunit protein bL20c OS=Fagopyrum tataricum OX=62330 GN=rpl20 PE=3 SV=1	4	58.7439	0.15434	1.11805	0.160985	343164	278024	208293	371391	297968	258042
FeALS1.2	A0A1W7HP50	A0A1W7HP50_FAGES Half-size ABC transporter OS=Fagopyrum esculentum OX=3617 GN=FeALS1.2 PE=2 SV=1	3	58.7439	0.0311224	0.902846	-0.147448	106176	93231.2	98222	92225	86864.5	89623.5
	C9E8W2	C9E8W2_9CARY superoxide dismutase (Fragment) OS=Knorringia sibirica OX=328376 PE=2 SV=1	3	58.7439	0.0058769	1.29822	0.376531	1.3911e+06	1.37898e+06	1.45602e+06	1.66231e+06	1.88067e+06	1.94343e+06
grp	Q8RW11	Q8RW11_RUMOB Putative glycine rich protein OS=Rumex obtusifolius OX=3619 GN=grp PE=2 SV=1	3	58.7439	0.0178202	1.17647	0.23447	302661	282994	248957	334477	326299	321124
V-ATPase	D9N4B3	D9N4B3_FAGES Vacuolar type ATPase subunit A (Fragment) OS=Fagopyrum esculentum OX=3617 GN=V-ATPase PE=2 SV=1	7	58.7439	0.0944516	1.07844	0.108947	841714	831583	700128	851896	852888	854815
F3H	R4H4A8	R4H4A8_FAGES Flavones 3-hydroxylase OS=Fagopyrum esculentum OX=3617 GN=F3H PE=2 SV=1	5	58.7439	0.000184517	1.86501	0.899183	795118	805138	770224	1.46998e+06	1.43108e+06	1.51991e+06
ANS	W5U0K3	W5U0K3_9CARY anthocyanidin synthase OS=Fagopyrum dibotrys OX=516549 GN=ANS PE=2 SV=1	6	58.7439	0.000348221	1.6688	0.738808	473211	463641	427603	742131	751003	783864
UBQ	A0A514Y9X1	A0A514Y9X1_POLCS Ubiquitin domain-containing protein OS=Polygonum cuspidatum OX=83819 GN=UBQ PE=2 SV=1	4	58.7439	0.0544615	1.08208	0.113813	184676	159802	165339	183574	180045	188047
YLS8	A0A514Y9Z0	A0A514Y9Z0_POLCS Thioredoxin-like protein YLS8 OS=Polygonum cuspidatum OX=83819 GN=YLS8 PE=2 SV=1	1	58.7439	0.0123677	1.54242	0.625192	24375.7	20608.9	21703.3	40604.7	32255.8	30000.2
	A0A7U1BI89	A0A7U1BI89_FAGES Flavonoid 3'-hydroxylase OS=Fagopyrum esculentum OX=3617 PE=2 SV=1	3	58.7439	0.00258579	1.49948	0.584467	139253	146229	114171	206230	195663	197380
	Q4PZH9	Q4PZH9_9CARY Sorbitol dehydrogenase (Fragment) OS=Knorringia sibirica OX=328376 PE=2 SV=1	2	58.7439	0.0577204	0.942688	-0.0851481	146138	138729	143665	143023	129016	131932
psaB	A0A0F6NZU5	A0A0F6NZU5_FAGTA Photosystem I P700 chlorophyll a apoprotein A2 OS=Fagopyrum tataricum OX=62330 GN=psaB PE=3 SV=1	16	58.7439	0.00357961	0.852154	-0.230813	995885	960287	925171	815394	845358	794596
CHS2	B2MWQ9	B2MWQ9_POLCS CHS2 OS=Polygonum cuspidatum OX=83819 GN=CHS2 PE=2 SV=1	1	58.7439	0.0333437	1.24642	0.317785	28110.5	25711.1	19527.7	29966.9	29757.8	31699
rpl14	A0A3Q8CG02	A0A3Q8CG02_9CARY Large ribosomal subunit protein uL14c OS=Muehlenbeckia australis OX=580468 GN=rpl14 PE=3 SV=1	8	58.7439	0.00139387	1.20915	0.27399	168385	162411	156811	201020	196000	192570
ycf1	A0A7D4V920	A0A7D4V920_9CARY Protein TIC 214 OS=Calligonum caput-medusae OX=1072386 GN=ycf1 PE=3 SV=1	18	58.7439	0.151611	0.971948	-0.0410492	282641	280288	255832	280740	260050	255003
ndhA	A0A0U2EZI5	A0A0U2EZI5_RHEPA NAD(P)H-quinone oxidoreductase subunit 1, chloroplastic OS=Rheum palmatum OX=137221 GN=ndhA PE=3 SV=1	4	58.7439	0.00780034	1.15973	0.213793	301407	303130	275492	335150	353146	332304
PSY	S5VGP2	S5VGP2_FAGTA 15-cis-phytoene synthase (Fragment) OS=Fagopyrum tataricum OX=62330 GN=PSY PE=2 SV=1	2	58.7439	0.0818499	1.03531	0.0500685	168500	163083	159436	175817	168504	164038
UGT	A0A9E7V1Q5	A0A9E7V1Q5_9CARY Glycosyltransferase OS=Fallopia multiflora OX=76025 GN=UGT PE=2 SV=1	2	58.7439	0.012657	0.879925	-0.184548	113016	103278	101911	95355.6	92298.9	92341.9
rbcL	O47047	O47047_ERIFL Ribulose bisphosphate carboxylase large chain (Fragment) OS=Eriogonum flavum OX=63101 GN=rbcL PE=3 SV=3	2	58.7439	0.00303375	0.878526	-0.186843	130858	129998	137413	118217	114123	117549
atpB	A0A4D6DHR4	A0A4D6DHR4_RUMAC ATP synthase subunit beta, chloroplastic OS=Rumex acetosa OX=41241 GN=atpB PE=3 SV=1	1	58.7439	0.0695881	0.865426	-0.208517	27626.4	24558.8	30189.1	27252.6	22920.2	21116.2
CHXE	S5VUD2	S5VUD2_FAGTA Epsilon-ring carotene hydroxylase (Fragment) OS=Fagopyrum tataricum OX=62330 GN=CHXE PE=2 SV=1	1	58.7439	0.0218777	1.56904	0.649885	48700.5	44856.3	29813.2	76260.4	62345.9	54966.4
4CL	R4H457	R4H457_FAGES 4-coumarate:CoA ligase (Fragment) OS=Fagopyrum esculentum OX=3617 GN=4CL PE=2 SV=1	2	58.7439	0.129996	0.942349	-0.0856666	194796	165383	162717	174180	166835	151735
ppc-1E2	A0A075IZ08	A0A075IZ08_9CARY Phosphoenolpyruvate carboxylase (Fragment) OS=Persicaria maculosa OX=457184 GN=ppc-1E2 PE=4 SV=1	3	58.7439	0.00484692	0.746613	-0.421568	414746	462552	490938	334101	338146	349295
	C1KR08	C1KR08_FAGES Protein kinase (Fragment) OS=Fagopyrum esculentum OX=3617 PE=4 SV=1	1	58.7439	0.0891603	1.09491	0.130808	21362.3	18348.1	17750.7	21464.6	22316.2	19133.7
	G8XS18	G8XS18_FAGTA Flavanone-3-hydroxylase OS=Fagopyrum tataricum OX=62330 PE=2 SV=1	3	58.7439	0.000582774	2.84907	1.51049	106152	92579.5	81364.4	255863	289795	252356
GAPDH	Q06AM6	Q06AM6_9CARY Glyceraldehyde-3-phosphate dehydrogenase OS=Knorringia sibirica OX=328376 GN=GAPDH PE=2 SV=1	4	58.7439	0.0221641	0.887313	-0.172484	2.19355e+06	2206641	2198105	1.8521e+06	2.05708e+06	1.94557e+06
C4H	A0A2R2ZJB8	A0A2R2ZJB8_FAGTA trans-cinnamate 4-monooxygenase OS=Fagopyrum tataricum OX=62330 GN=C4H PE=2 SV=1	9	58.7439	0.00168837	1.30231	0.381078	228629	215570	202821	286365	283658	272600
rpoA	A0A7D4V723	A0A7D4V723_9CARY DNA-directed RNA polymerase subunit alpha OS=Calligonum arborescens OX=467326 GN=rpoA PE=3 SV=1	4	58.7439	0.110232	0.964254	-0.052515	53870.3	55188.6	56616.6	53784.9	49875.9	56092.3
Pip1	B2MVY5	B2MVY5_9CARY Aquaporin OS=Knorringia sibirica OX=328376 GN=Pip1 PE=2 SV=1	1	58.7439	0.0952941	1.03105	0.0441192	334546	357973	330512	351082	357314	346405
EIF3E	A7WMQ7	A7WMQ7_9CARY Putative eukaryotic translation initiation factor 3E (Fragment) OS=Fallopia dumetorum OX=76031 GN=EIF3E PE=4 SV=1	3	58.7439	0.0140596	0.89456	-0.160749	222009	211283	220297	185857	192629	206188
	A0A9E9P732	A0A9E9P732_9CARY SKP1-like protein OS=Persicaria minor OX=488003 PE=2 SV=1	8	58.7439	0.00047686	2.00585	1.00421	392641	384155	328191	772247	731255	712937
RPB2	Q1L6C3	Q1L6C3_9CARY DNA-directed RNA polymerase subunit beta (Fragment) OS=Muehlenbeckia platyclada OX=106205 GN=RPB2 PE=3 SV=1	4	58.7439	0.126424	1.04668	0.0658236	67557.4	59440.6	57758	65227.5	64057.5	64095.8
atp4	A0A6M4SRJ1	A0A6M4SRJ1_FAGES ATP synthase protein MI25 OS=Fagopyrum esculentum OX=3617 GN=atp4 PE=3 SV=1	6	58.7439	0.0385197	1.23278	0.301915	607508	505140	584881	638509	804005	650165
EF-1-gamma	A0A514Y9X9	A0A514Y9X9_POLCS Translation elongation factor OS=Polygonum cuspidatum OX=83819 GN=EF-1-gamma PE=2 SV=1	6	58.7439	0.0906128	0.965449	-0.0507276	406982	437130	446453	410435	416415	419125
rps12	A0A0F6NZT1	A0A0F6NZT1_FAGTA Small ribosomal subunit protein uS12c OS=Fagopyrum tataricum OX=62330 GN=rps12 PE=3 SV=1	2	58.7439	0.204475	0.994851	-0.00744794	168155	178180	171757	170032	172893	172500
	A0A0K1NZH9	A0A0K1NZH9_9CARY Structural maintenance of chromosomes protein 1 (Fragment) OS=Persicaria runcinata OX=137689 PE=2 SV=1	1	58.7439	0.230277	1.00864	0.0124181	16868	16487.4	18987.9	19158.6	18103.9	15533.3
rbcL	G0WZ68	G0WZ68_PERCP Ribulose bisphosphate carboxylase large chain (Fragment) OS=Persicaria capitata OX=452457 GN=rbcL PE=3 SV=1	1	58.7439	0.00911126	0.737199	-0.439874	20261.2	22240	25129	16786.6	15716.3	17354.1
SnRK2.3	A0A7D6EHS4	A0A7D6EHS4_FAGTA non-specific serine/threonine protein kinase OS=Fagopyrum tataricum OX=62330 GN=SnRK2.3 PE=2 SV=1	1	58.7439	0.00468194	1.22865	0.297072	95253.6	91896.7	93133.3	122785	109962	111623
rps19	A0A7D4V992	A0A7D4V992_9CARY Small ribosomal subunit protein uS19c OS=Calligonum cordatum OX=2604358 GN=rps19 PE=3 SV=1	4	58.7439	0.102349	0.962151	-0.055664	182066	181945	173339	161213	178047	177751
FeGT10	A0A0A1H7P3	A0A0A1H7P3_FAGES Glycosyltransferase OS=Fagopyrum esculentum OX=3617 GN=FeGT10 PE=2 SV=1	2	58.7439	0.0157755	1.314	0.39396	160938	148888	115810	188729	190790	179766
ndhJ	A0A7D4V7G3	A0A7D4V7G3_9CARY NAD(P)H-quinone oxidoreductase subunit J, chloroplastic OS=Calligonum cordatum OX=2604358 GN=ndhJ PE=3 SV=1	5	58.7439	0.000658878	1.23009	0.298761	870325	872702	888655	1.04836e+06	1.10604e+06	1.08279e+06
rbcL	B5LBT2	B5LBT2_9CARY Ribulose bisphosphate carboxylase large chain (Fragment) OS=Fallopia convolvulus OX=76029 GN=rbcL PE=3 SV=1	2	58.7439	0.00713087	0.807499	-0.308468	62238.9	67299.1	58168.7	51928.3	49512.4	50132.3
rd22	Q0MWZ1	Q0MWZ1_9CARY RD22-like protein OS=Knorringia sibirica OX=328376 GN=rd22 PE=2 SV=1	1	58.7439	0.0018567	1.23725	0.307135	189869	180891	175049	220262	233064	221976
atpA	A0A1J0MMH3	A0A1J0MMH3_9CARY ATP synthase subunit alpha OS=Oxyria sinensis OX=137683 GN=atpA PE=3 SV=1	1	58.7439	0.000619525	0.651332	-0.618535	136473	150311	147016	93278.2	95562.1	93707.5
atpA	A0A8K1K4N5	A0A8K1K4N5_9CARY ATP synthase subunit alpha, chloroplastic OS=Muehlenbeckia astonii OX=76039 GN=atpA PE=3 SV=1	1	58.7439	0.0281051	0.801578	-0.319086	26508.8	22389.8	25660.5	18512.4	23010.7	18241.8
ODIG_6494	A0A0K0XR58	A0A0K0XR58_9CARY MHD domain-containing protein (Fragment) OS=Oxyria digyna OX=284366 GN=ODIG_6494 PE=4 SV=1	2	58.7439	0.000230883	1.48286	0.568378	123379	120068	120842	185292	175268	179628
rps8	A0A8B0JEI5	A0A8B0JEI5_9CARY Small ribosomal subunit protein uS8c OS=Bistorta vivipara OX=371026 GN=rps8 PE=3 SV=1	7	58.7439	0.00895647	0.920743	-0.11913	697810	685820	659729	612288	632931	636190
rps11	A0A0F6NZL8	A0A0F6NZL8_FAGTA Small ribosomal subunit protein uS11c OS=Fagopyrum tataricum OX=62330 GN=rps11 PE=3 SV=1	5	58.7439	0.00696058	0.889426	-0.169053	331371	322978	323686	304836	285689	279365
	A0A1W6I4R7	A0A1W6I4R7_FAGTA Glutaredoxin OS=Fagopyrum tataricum OX=62330 PE=1 SV=1	2	58.7439	0.0216696	1.08814	0.12186	464183	480462	433367	499260	508443	491764
FeDFR1a	A0A2Z5XER5	A0A2Z5XER5_FAGES Flavanone 4-reductase OS=Fagopyrum esculentum subsp. esculentum OX=1050352 GN=FeDFR1a PE=2 SV=1	3	58.7439	0.00128112	1.73158	0.792092	94418.2	99356.4	87339.4	165844	148295	172633
EIF3E	A7WMQ8	A7WMQ8_9CARY Putative eukaryotic translation initiation factor 3E (Fragment) OS=Fallopia dumetorum OX=76031 GN=EIF3E PE=4 SV=1	2	58.7439	0.0885997	1.07918	0.109933	90981.4	81850.3	92443.3	103711	94494.2	88073.6
SKD1	A0A514Y9Y8	A0A514Y9Y8_POLCS Suppressor of K+ transport growth defect 1 (Fragment) OS=Polygonum cuspidatum OX=83819 GN=SKD1 PE=2 SV=1	4	58.7439	0.194716	0.989204	-0.0156602	236976	232004	215697	224061	227295	225929
	P00072	CYC_FAGES Cytochrome c OS=Fagopyrum esculentum OX=3617 PE=1 SV=1	1	58.7439	0.179022	1.06643	0.0927952	49850.3	38978.3	32263.6	47415.5	43551.8	38169.6
	A0A023W104	A0A023W104_9CARY 40S ribosomal protein S30 OS=Fallopia multiflora OX=76025 PE=2 SV=1	3	58.7439	0.000934017	1.49815	0.583187	93837.3	87109.1	95486.3	137621	145073	131445
	F5B2M7	F5B2M7_9CARY beta-fructofuranosidase OS=Rumex dentatus OX=1006352 PE=2 SV=2	2	58.7439	0.0600916	1.24742	0.318942	168875	149603	110920	203787	168046	163806
rbcL	T1P6K6	T1P6K6_9CARY Ribulose bisphosphate carboxylase large chain (Fragment) OS=Persicaria perfoliata OX=371028 GN=rbcL PE=3 SV=1	1	58.7439	0.169591	1.0459	0.0647516	225345	230249	177376	223104	222248	216674
rps7	A0A3G1STM0	A0A3G1STM0_9CARY Small ribosomal subunit protein uS7m OS=Fallopia multiflora OX=76025 GN=rps7 PE=3 SV=1	1	58.7439	0.0843175	0.930603	-0.103763	27434.3	23687.5	24562.1	24909.6	22562.3	22959.6
	A0A0K1NZG9	A0A0K1NZG9_9CARY Structural maintenance of chromosomes protein 2 (Fragment) OS=Persicaria runcinata OX=137689 PE=2 SV=1	1	58.7439	0.161837	0.978338	-0.0315955	11494.7	12239.2	11198.2	11198.1	10994.7	11982.5
	B5M1X6	B5M1X6_RHEAU Pathogenesis-related protein 10a OS=Rheum australe OX=284363 PE=2 SV=1	2	58.7439	0.00168794	0.759148	-0.397548	359490	346828	383510	267932	278216	281192
ODIG_10798	A0A0K0XRF2	A0A0K0XRF2_9CARY Protein kinase domain-containing protein (Fragment) OS=Oxyria digyna OX=284366 GN=ODIG_10798 PE=4 SV=1	1	58.7439	0.13767	1.12837	0.174241	7780.99	6289.36	5046.49	8634.45	6345.35	6591.09
ndhH	A0A3Q8CRB1	A0A3Q8CRB1_9CARY NAD(P)H-quinone oxidoreductase subunit H, chloroplastic OS=Muehlenbeckia australis OX=580468 GN=ndhH PE=3 SV=1	1	58.7439	0.113512	0.968488	-0.0461937	31137.5	30221.5	33303.1	30605.1	30322.2	30751.8
rps14	A0A411L3T2	A0A411L3T2_ANTLP Small ribosomal subunit protein uS14c OS=Antigonon leptopus OX=137667 GN=rps14 PE=3 SV=1	3	58.7439	0.00140635	1.39494	0.480203	609730	639127	546606	846076	842839	815649
cox3	A0A3G1STI2	A0A3G1STI2_9CARY Cytochrome c oxidase subunit 3 OS=Fallopia multiflora OX=76025 GN=cox3 PE=3 SV=1	2	58.7439	0.0376874	1.43267	0.518705	200571	208516	202915	352000	261913	262882
rpl22	A0A0F6NZX5	A0A0F6NZX5_FAGTA Large ribosomal subunit protein uL22c OS=Fagopyrum tataricum OX=62330 GN=rpl22 PE=3 SV=1	1	58.7439	0.0010154	0.682994	-0.550054	82563.2	82339.7	75598.5	57652.9	53068.4	53539.8
	A0A2H4QUG8	A0A2H4QUG8_9CARY 3-ketoacyl-CoA synthase OS=Fallopia multiflora OX=76025 PE=2 SV=1	1	58.7439	0.0667314	1.14636	0.197058	34660.6	31679.6	37120.6	39632.1	44392	34579.1
ycf2	A0A0U2EZE6	A0A0U2EZE6_RHEPA Protein Ycf2 OS=Rheum palmatum OX=137221 GN=ycf2 PE=3 SV=1	3	58.7439	0.240621	0.997821	-0.0031475	47684.2	43853.2	40925.3	41594.4	45923.8	44655.8
clpP	A0A0F6NZW5	A0A0F6NZW5_FAGTA ATP-dependent Clp protease proteolytic subunit OS=Fagopyrum tataricum OX=62330 GN=clpP PE=3 SV=1	2	58.7439	0.00140073	1.24241	0.313145	66656	71328.9	64971	83808.6	83094.9	85251.6
	B5M1Y6	B5M1Y6_RHEAU Alcohol dehydrogenase OS=Rheum australe OX=284363 PE=2 SV=1	1	58.7439	0.187214	1.04817	0.0678717	6717.46	4534.13	5318.26	6039.09	5570.21	5758.69
atpB	Q9MTZ6	Q9MTZ6_9CARY ATP synthase subunit beta (Fragment) OS=Rheum pichonii OX=85256 GN=atpB PE=3 SV=1	3	58.7439	0.0423264	1.12053	0.164181	861452	773617	713598	878848	907157	845747
ACX4	A0A8T9IS24	A0A8T9IS24_FAGES Acyl-coenzyme A oxidase OS=Fagopyrum esculentum OX=3617 GN=ACX4 PE=2 SV=1	2	58.7439	0.00164958	1.30681	0.386047	39923.5	38181.8	40400.6	53288.1	48786.8	52789.7
nad2	A0A3G1STI7	A0A3G1STI7_9CARY Nad2 OS=Fallopia multiflora OX=76025 GN=nad2 PE=3 SV=1	3	58.7439	0.00117745	1.45251	0.538551	125353	127500	142122	183384	197799	192524
rpl16	A0A0U2EZG8	A0A0U2EZG8_RHEPA Large ribosomal subunit protein uL16c OS=Rheum palmatum OX=137221 GN=rpl16 PE=3 SV=1	4	58.7439	0.00348693	0.911563	-0.133585	423293	414448	421589	392619	372132	383208
ODIG_6500	A0A0K0XRG4	A0A0K0XRG4_9CARY Dolichyl-diphosphooligosaccharide--protein glycosyltransferase subunit 1 (Fragment) OS=Oxyria digyna OX=284366 GN=ODIG_6500 PE=3 SV=1	2	58.7439	0.103534	1.0392	0.0554742	40619.2	38332.9	36263.8	41106.8	39680.3	38945.3
rps18	A0A0F6NZL6	A0A0F6NZL6_FAGTA Small ribosomal subunit protein bS18c OS=Fagopyrum tataricum OX=62330 GN=rps18 PE=3 SV=1	5	58.7439	0.00441233	1.34622	0.428916	419886	408585	372852	580078	533402	503766
ndhJ	A0A7T6ZVM2	A0A7T6ZVM2_9CARY NADH-quinone oxidoreductase subunit C OS=Persicaria japonica OX=487998 GN=ndhJ PE=3 SV=1	1	58.7439	0.00220333	0.805946	-0.311245	101753	107044	106145	89241.2	83741.3	80844.4
CAB1	Q9SWE9	Q9SWE9_9CARY Chlorophyll a-b binding protein, chloroplastic OS=Rumex palustris OX=50298 GN=CAB1 PE=2 SV=1	3	58.7439	0.000183128	1.60093	0.678906	213851	220863	211716	336806	349998	348081
GBSSI	U6BQI3	U6BQI3_FAGTA Starch synthase, chloroplastic/amyloplastic OS=Fagopyrum tataricum OX=62330 GN=GBSSI PE=3 SV=1	2	58.7439	0.0227763	0.752812	-0.409639	99320.1	103081	77443.5	74209.5	64381.4	72079.4
atpF	A0A6N0GPL7	A0A6N0GPL7_FAGES ATP synthase subunit b, chloroplastic OS=Fagopyrum esculentum OX=3617 GN=atpF PE=3 SV=1	1	58.7439	0.0208446	0.802053	-0.31823	81802.9	80733.6	95879.6	63887.5	67470.6	75905.3
ndhB	A0A411L3Y8	A0A411L3Y8_ANTLP NAD(P)H-quinone oxidoreductase subunit 2, chloroplastic OS=Antigonon leptopus OX=137667 GN=ndhB PE=3 SV=1	2	58.7439	0.0928267	0.923498	-0.114819	270368	274803	229940	234458	239028	242326
atpA	A0A891ZLT2	A0A891ZLT2_9CARY ATP synthase subunit alpha, chloroplastic OS=Rumex nepalensis OX=174652 GN=atpA PE=3 SV=1	1	58.7439	0.0176166	0.795889	-0.329361	26345.2	30390	32665.2	22236.3	24350.2	24566.3
psbF	A0A0F6NZT9	A0A0F6NZT9_FAGTA Cytochrome b559 subunit beta OS=Fagopyrum tataricum OX=62330 GN=psbF PE=3 SV=1	1	58.7439	0.00863659	1.17949	0.238163	83294.2	76270.6	72522.3	93884.8	89823.6	90036.1
rbcL	A0A8F6UAL6	A0A8F6UAL6_9CARY Ribulose bisphosphate carboxylase large chain (Fragment) OS=Rumex acetosella subsp. angiocarpus OX=2859754 GN=rbcL PE=3 SV=1	1	58.7439	0.193516	1.07988	0.110873	89637.2	74016.7	48312.7	94541.6	73032.3	61324.9
nad5	A0A3G1STM1	A0A3G1STM1_9CARY NADH-ubiquinone oxidoreductase chain 5 OS=Fallopia multiflora OX=76025 GN=nad5 PE=3 SV=1	2	58.7439	0.00585751	0.855971	-0.224366	104779	112504	102268	92474.8	89291.7	91759.1
GID1B	A0A7G7H6M7	A0A7G7H6M7_9CARY Gibberellin receptor 1B OS=Persicaria minor OX=488003 GN=GID1B PE=2 SV=1	1	58.7439	0.000475085	0.758978	-0.397871	179002	183618	189840	140622	138576	140106
cob	A0A3G1STL1	A0A3G1STL1_9CARY Cytochrome b OS=Fallopia multiflora OX=76025 GN=cob PE=3 SV=1	3	58.7439	0.0764468	0.885734	-0.175055	228499	216497	269479	211434	213486	207914
ndhJ	A0AA52HZ41	A0AA52HZ41_POLAV NAD(P)H-quinone oxidoreductase subunit J, chloroplastic OS=Polygonum aviculare var. fusco-ochreatum OX=701386 GN=ndhJ PE=3 SV=1	1	58.7439	0.120478	0.936035	-0.0953659	54563.8	43853.8	48455.4	45758.4	45854.5	45865.3
	D4P2Z3	D4P2Z3_9CARY Cysteine proteinase inhibitor OS=Knorringia sibirica OX=328376 PE=2 SV=1	1	58.7439	0.00794988	1.63381	0.708241	67654.2	73614.1	57992	122081	91663.8	111809
	A0A023W1V3	A0A023W1V3_9CARY VPS37 C-terminal domain-containing protein OS=Fallopia multiflora OX=76025 PE=2 SV=1	3	58.7439	0.0020452	1.25564	0.328419	175065	169560	172284	209528	211187	228336
	G0ZTB3	G0ZTB3_FAGEA Uncharacterized protein (Fragment) OS=Fagopyrum esculentum subsp. ancestrale OX=180217 PE=2 SV=1	1	58.7439	0.00339958	1.31863	0.399044	81741.4	71529.9	71937.2	103546	95086.9	98334.6
	V9PJ60	V9PJ60_FAGTA Hydroxycinnamoyl-coenzyme A quinate transperase OS=Fagopyrum tataricum OX=62330 PE=2 SV=1	4	58.7439	0.0952724	0.940977	-0.0877684	186670	168969	192941	165422	183858	166921
accD	A0A8B0JSD9	A0A8B0JSD9_9CARY Acetyl-coenzyme A carboxylase carboxyl transferase subunit beta, chloroplastic OS=Bistorta vivipara OX=371026 GN=accD PE=3 SV=1	1	58.7439	0.0582796	0.957006	-0.0634006	38112.4	37503.9	40390.1	37804.5	36323.8	36890.5
LCYB	S5VPK3	S5VPK3_FAGTA Lycopene beta-cyclase (Fragment) OS=Fagopyrum tataricum OX=62330 GN=LCYB PE=2 SV=1	1	58.7439	0.226906	1.02484	0.035394	4813.3	3904.94	6639.33	4319.87	5778.14	5641
	A0A4P9Q2U8	A0A4P9Q2U8_FAGTA WRKY transcription factor OS=Fagopyrum tataricum OX=62330 PE=2 SV=1	1	58.7439	0.0120155	1.12623	0.171496	21820.9	22196.9	19920.2	23486.4	24367.2	24155
petD	A0A0F6NZV2	A0A0F6NZV2_FAGTA Cytochrome b6-f complex subunit 4 OS=Fagopyrum tataricum OX=62330 GN=petD PE=3 SV=1	1	58.7439	0.00022648	1.65557	0.727325	297566	293619	323285	505123	511363	497480
PAL	R4H4Y9	R4H4Y9_FAGES Phenylalanine ammonia-lyase OS=Fagopyrum esculentum OX=3617 GN=PAL PE=2 SV=1	1	58.7439	0.000971004	1.33296	0.414629	197282	192086	194104	271767	256513	249463
atpF	A0A2U7MAB8	A0A2U7MAB8_9CARY ATP synthase subunit b, chloroplastic OS=Fagopyrum luojishanense OX=1974217 GN=atpF PE=3 SV=1	1	58.7439	0.0767084	1.09617	0.132474	10184.3	9081.37	9001.4	11031.6	9317.17	10636.8
	F5BBC5	F5BBC5_FAGTA trans-cinnamate 4-monooxygenase (Fragment) OS=Fagopyrum tataricum OX=62330 PE=2 SV=1	1	58.7439	0.00321291	1.50213	0.58701	42672	47356.8	43621	72500.9	67805.8	60452.8
IFR	A7Y232	A7Y232_9CARY Isoflavone reductase OS=Fagopyrum cymosum OX=62329 GN=IFR PE=2 SV=1	1	58.7439	0.00894005	0.871612	-0.198242	72592.8	68506.3	76426.6	62345.4	63527	63725.7
EXP17	Q8L5R8	Q8L5R8_9CARY Expansin (Fragment) OS=Rumex palustris OX=50298 GN=EXP17 PE=2 SV=1	1	58.7439	0.243327	0.997174	-0.00408294	13946	10628.1	10845.6	10245.3	13871.8	11202.6
	D0UZK0	D0UZK0_9CARY Calmodulin OS=Knorringia sibirica OX=328376 PE=2 SV=1	1	58.7439	0.000202085	2.38042	1.25121	12646.1	12623	13317.9	31490.5	31231.7	29131
rpl32	A0A0F6NZM1	A0A0F6NZM1_FAGTA Large ribosomal subunit protein bL32c OS=Fagopyrum tataricum OX=62330 GN=rpl32 PE=3 SV=1	1	58.7439	0.0386413	1.10987	0.150388	184828	174010	163770	203996	194793	181236
	A0A4P9Q2M5	A0A4P9Q2M5_FAGTA WRKY transcription factor OS=Fagopyrum tataricum OX=62330 PE=2 SV=1	1	58.7439	0.0191208	1.17769	0.235965	19066.3	17497.3	16890.1	21457.9	22177.6	19316.7
atp1	A0A8F6D5U1	A0A8F6D5U1_9CARY ATP synthase subunit alpha OS=Fallopia aubertii OX=457183 GN=atp1 PE=3 SV=1	1	58.7439	0.000678475	0.832153	-0.265079	76582.8	80267.3	78064	64853.5	66121.2	64509.8
	A0A6M3DDS7	A0A6M3DDS7_FAGTA IST1 OS=Fagopyrum tataricum OX=62330 PE=4 SV=1	2	58.7439	0.0455601	0.704069	-0.506212	184350	262659	312020	172163	165212	197034
PDS	S5VUC8	S5VUC8_FAGTA Phytoene dehydrogenase (Fragment) OS=Fagopyrum tataricum OX=62330 GN=PDS PE=2 SV=1	1	58.7439	0.11151	1.08644	0.119614	116199	102939	134896	118909	132948	132782
rps3	A0A7D7PIU5	A0A7D7PIU5_9CARY Small ribosomal subunit protein uS3c OS=Persicaria chinensis OX=54804 GN=rps3 PE=3 SV=1	1	58.7439	0.010432	1.30757	0.386885	67871.1	62208.8	53997.8	80901.4	74790.5	85002.1
atpF	A0A6N0GR18	A0A6N0GR18_9CARY ATP synthase subunit b, chloroplastic OS=Rheum pumilum OX=137223 GN=atpF PE=3 SV=1	1	58.7439	0.19524	0.984065	-0.0231738	32576.3	29134.8	30001.2	30109.6	28484.8	31656.5
rbcL	G9DP33	G9DP33_9CARY Ribulose bisphosphate carboxylase large chain (Fragment) OS=Rumex patientia OX=137229 GN=rbcL PE=3 SV=1	1	58.7439	0.0836665	1.11854	0.161615	77235	68993.8	56691.3	78072.1	75408.6	73493.2
ACT	S5VGP9	S5VGP9_FAGTA Actin OS=Fagopyrum tataricum OX=62330 GN=ACT PE=2 SV=1	4	58.7439	0.111746	1.04346	0.0613684	169561	165935	183566	184909	187025	169685
ALS	A0A7S9VMA8	A0A7S9VMA8_9CARY Acetolactate synthase (Fragment) OS=Rumex dentatus OX=1006352 GN=ALS PE=3 SV=1	1	58.7439	0.000389016	0.806321	-0.310574	73730.7	72045.5	73271.1	58814.4	57563.6	60244.4
rpl36	A0A7D4V7B1	A0A7D4V7B1_9CARY Large ribosomal subunit protein bL36c OS=Calligonum caput-medusae OX=1072386 GN=rpl36 PE=3 SV=1	1	58.7439	0.00172826	0.71613	-0.481707	75797.7	72893.1	81944.2	53407	54581.9	57175.7
rbcL	G8CYN3	G8CYN3_9CARY Ribulose bisphosphate carboxylase large chain (Fragment) OS=Polygonum filicaule OX=858960 GN=rbcL PE=3 SV=1	1	58.7439	0.223335	1.01264	0.0181185	29455.5	26241	22587.3	27390	25992.4	25890.7
rbcL	A0A7D6BXI4	A0A7D6BXI4_9CARY Ribulose bisphosphate carboxylase large chain (Fragment) OS=Rumex spinosus OX=137677 GN=rbcL PE=3 SV=1	1	58.7439	0.0753131	0.897814	-0.155512	77034.6	78183.2	94878.6	71911.5	77082	75546.5
rps2	A0A411L3V4	A0A411L3V4_ANTLP Small ribosomal subunit protein uS2c OS=Antigonon leptopus OX=137667 GN=rps2 PE=3 SV=1	1	58.7439	0.165871	1.03684	0.0521998	62612.7	57348.9	53958.6	65520.9	59246.8	55560.5
	B5M1X3	B5M1X3_RHEAU Actin depolymerizing factor OS=Rheum australe OX=284363 PE=2 SV=1	1	58.7439	0.00325452	1.25057	0.322586	28452.8	29180.3	31247.5	36816	38794.9	35540.5
NAC23	A0AA50AI90	A0AA50AI90_RHEPA NAC transcription factor 23 OS=Rheum palmatum OX=137221 GN=NAC23 PE=2 SV=1	1	58.7439	0.00684074	1.28898	0.366235	140140	140082	123815	160011	180601	180186
CHI	R4H4Z4	R4H4Z4_FAGES Chalcone-flavonone isomerase family protein OS=Fagopyrum esculentum OX=3617 GN=CHI PE=2 SV=1	1	58.7439	0.000287028	1.92762	0.946822	35098.9	38070.7	36863.9	70460.5	73814.5	67828.1
rbcL	B7VFA6	B7VFA6_9CARY Ribulose bisphosphate carboxylase large chain (Fragment) OS=Persicaria acuminata OX=487988 GN=rbcL PE=3 SV=1	1	58.7439	0.000807471	0.760196	-0.395557	168991	168260	175880	133860	123888	132331
	B5M1Y5	B5M1Y5_RHEAU Esterase/lipase/thioesterase family protein OS=Rheum australe OX=284363 PE=2 SV=1	2	58.7439	0.222117	0.98828	-0.0170077	58414.1	64297.4	72951.8	63645.7	65143.8	64580.8
	P93459	P93459_9CARY aminocyclopropanecarboxylate oxidase OS=Rumex palustris OX=50298 PE=2 SV=1	2	58.7439	0.000226429	1.39004	0.475126	520375	515589	522371	712388	711579	742180
rpoC1	A0A2U7MGN8	A0A2U7MGN8_9CARY DNA-directed RNA polymerase subunit beta' OS=Fagopyrum luojishanense OX=1974217 GN=rpoC1 PE=3 SV=1	1	58.7439	0.0450943	1.43719	0.523249	76729.9	63726.2	39133.2	98560.1	86987.6	72555.9
ZDS	S5WEY4	S5WEY4_FAGTA Zeta-carotene desaturase (Fragment) OS=Fagopyrum tataricum OX=62330 GN=ZDS PE=2 SV=1	1	58.7439	0.0542955	1.05732	0.0804095	37582.5	39022	38691.5	42016	41568.7	38319.9
	A0A6B7ES22	A0A6B7ES22_FAGTA Glycosyltransferase OS=Fagopyrum tataricum OX=62330 PE=2 SV=1	1	58.7439	0.0163135	1.37534	0.459789	27289.4	29186.6	35421.3	36849	43901.2	45639.9
	Q4JKA7	Q4JKA7_RHEAU Transcription factor OS=Rheum australe OX=284363 PE=2 SV=1	1	58.7439	0.0432891	1.19424	0.256088	9017.16	8154.44	10907.5	11488.8	10383.7	11660.6
petA	A0A7T6ZVL4	A0A7T6ZVL4_9CARY Cytochrome f OS=Persicaria japonica OX=487998 GN=petA PE=3 SV=1	1	58.7439	0.000646066	1.12515	0.170116	11653.1	11418.3	11784	13095.7	12948.1	13173.7
rbcL	A0A023I518	A0A023I518_9CARY Ribulose bisphosphate carboxylase large chain (Fragment) OS=Koenigia mollis OX=452453 GN=rbcL PE=3 SV=1	1	58.7439	0.0166893	0.883983	-0.177909	14512.7	14596.1	14531.8	12308.1	13446	12823.4
atpH	A0A0F6NZK6	A0A0F6NZK6_FAGTA ATP synthase subunit c, chloroplastic OS=Fagopyrum tataricum OX=62330 GN=atpH PE=3 SV=1	1	58.7439	0.0109244	1.30543	0.38453	777523	758733	615370	878022	973260	957524
RD21	T1P6Y9	T1P6Y9_FAGES Papain-like cysteine protease OS=Fagopyrum esculentum OX=3617 GN=RD21 PE=2 SV=1	1	58.7439	0.207914	1.0188	0.0268699	13972.3	15856.3	15347.1	15521.9	13700.6	16802.5
