# Supplementary material for: Responses of Calligonum leucocladum to Prolonged Drought Stress Through Antioxidant System Activation, Soluble Sugar Accumulation, and Maintaining Photosynthetic Homeostasis
Source: Int J Mol Sci. 2025 May 6;26(9):4403. doi: 10.3390/ijms26094403 (PMC12072819; doi:10.3390/ijms26094403)
Supplement: Supplementary file 1 [file ijms-26-04403-s001.zip › ijms-3554712-supplementary/Supplementary data/Table S3.xlsx]

## Sheet: LZ vs. HZ
Gene name	Accession	Description	Unique peptides	Score	Q-value	Fold change	Log_Fold change	normalized_HZ_1	normalized_HZ_2	normalized_HZ_3	normalized_LZ_1	normalized_LZ_2	normalized_LZ_3
	Q94IA8	Q94IA8_9CARY transketolase OS=Persicaria tinctoria OX=96455 PE=2 SV=1	11	58.7439	0.00132455	0.778902	-0.360486	985384	1.0093e+06	1.06818e+06	816200	789591	779881
ftAH4L	W8GLE8	W8GLE8_FAGTA Plasma membrane ATPase OS=Fagopyrum tataricum OX=62330 GN=ftAH4L PE=2 SV=1	21	58.7439	0.0122047	0.747399	-0.42005	1.10549e+06	1.22326e+06	1.27179e+06	896066	885862	909111
TUA	A0A514Y9X6	A0A514Y9X6_POLCS Tubulin alpha chain OS=Polygonum cuspidatum OX=83819 GN=TUA PE=2 SV=1	22	58.7439	0.00051218	1.22786	0.296146	1325276	1.30436e+06	1.27776e+06	1.56528e+06	1.62335e+06	1.60909e+06
psaA	A0A7D4VB22	A0A7D4VB22_9CARY Photosystem I P700 chlorophyll a apoprotein A1 OS=Calligonum densum OX=1202985 GN=psaA PE=3 SV=1	13	58.7439	0.00102313	0.777764	-0.362596	2.17235e+06	2318631	2159901	1.69804e+06	1731468	1.7433e+06
ppc-1E1	A0A075J0J4	A0A075J0J4_9CARY Phosphoenolpyruvate carboxylase (Fragment) OS=Calligonum microcarpum OX=655496 GN=ppc-1E1 PE=4 SV=1	26	58.7439	0.00137116	0.756085	-0.40338	2.41187e+06	2.24804e+06	2.33326e+06	1.70205e+06	1861641	1.72374e+06
psbB	A0A7D4V758	A0A7D4V758_9CARY Photosystem II CP47 reaction center protein OS=Calligonum arborescens OX=467326 GN=psbB PE=3 SV=1	14	58.7439	0.000987981	0.788845	-0.342186	541559	556357	582352	434745	444989	445738
atpA	A0A7D4V6V0	A0A7D4V6V0_9CARY ATP synthase subunit alpha, chloroplastic OS=Calligonum juochiangense OX=1313104 GN=atpA PE=3 SV=1	26	58.7439	0.00265959	0.77175	-0.373795	2.09783e+06	2.07665e+06	1.87981e+06	1.55525e+06	1.59105e+06	1.52609e+06
ACT	A0A514Y9Y5	A0A514Y9Y5_POLCS Actin OS=Polygonum cuspidatum OX=83819 GN=ACT PE=2 SV=1	20	58.7439	0.00657466	1.28062	0.356844	1.90452e+06	1851452	1.61361e+06	2.16474e+06	2.33452e+06	2377148
MDAR	Q0GA76	Q0GA76_RHEAU monodehydroascorbate reductase (NADH) OS=Rheum australe OX=284363 GN=MDAR PE=2 SV=1	15	58.7439	0.00180091	0.795305	-0.33042	1061478	997501	982434	812669	826595	779586
	B5M1Y0	B5M1Y0_RHEAU 14-3-3 protein OS=Rheum australe OX=284363 PE=2 SV=1	15	58.7439	0.000618788	1.50765	0.5923	3.01192e+06	3043277	2.71076e+06	4286872	4.41764e+06	4.51147e+06
	B5M1Y2	B5M1Y2_RHEAU Translation initiation factor OS=Rheum australe OX=284363 PE=2 SV=1	3	58.7439	0.00759112	1.50622	0.590937	316771	302636	231046	462207	427384	391380
	B5M1W6	B5M1W6_RHEAU Calmodulin OS=Rheum australe OX=284363 PE=2 SV=1	13	58.7439	0.000575313	1.98825	0.991496	1.38023e+06	1.32221e+06	1.07798e+06	2.5485e+06	2.53564e+06	2.43227e+06
	G1CBR6	G1CBR6_FAGTA Histone H3 (Fragment) OS=Fagopyrum tataricum OX=62330 PE=2 SV=1	5	58.7439	0.00298992	1.29549	0.373502	1027956	1.04465e+06	919996	1.24421e+06	1.34286e+06	1.28982e+06
CHS1	A1E025	A1E025_POLCS Chalcone synthase OS=Polygonum cuspidatum OX=83819 GN=CHS1 PE=3 SV=2	7	58.7439	0.000208842	2.20674	1.14192	844415	845400	747228	1.73596e+06	1.84079e+06	1.80118e+06
	A0A514Y9X4	A0A514Y9X4_POLCS 60S ribosomal protein OS=Polygonum cuspidatum OX=83819 PE=2 SV=1	4	58.7439	0.00541849	0.821857	-0.283042	425565	401355	411246	331378	365092	321124
PAL	A0A514Y9X7	A0A514Y9X7_POLCS Phenylalanine ammonia-lyase OS=Polygonum cuspidatum OX=83819 GN=PAL PE=2 SV=1	13	58.7439	0.00417867	1.54868	0.631042	218996	276137	215748	377298	338756	384874
	U5XB28	U5XB28_9CARY Phenylalanine ammonia-lyase (Fragment) OS=Fagopyrum dibotrys OX=516549 PE=3 SV=1	4	58.7439	0.00124574	1.27843	0.35437	145873	148890	154352	197085	183318	193758
	B5M1W1	B5M1W1_RHEAU Translationally controlled tumor protein OS=Rheum australe OX=284363 PE=2 SV=1	5	58.7439	0.000183128	1.66268	0.733514	888191	867273	841023	1.42167e+06	1434743	1.46072e+06
	Q4JKA5	Q4JKA5_RHEAU Histone H3 OS=Rheum australe OX=284363 PE=2 SV=1	3	58.7439	0.000652016	1.42708	0.513064	486156	495655	444260	665027	677549	692536
rpl2	A0A1J0MMH0	A0A1J0MMH0_9CARY Large ribosomal subunit protein uL2c OS=Oxyria sinensis OX=137683 GN=rpl2 PE=3 SV=1	10	58.7439	0.000380641	1.41647	0.502298	448885	432152	421992	617322	629078	599300
ndhF	A0A7D4V7E8	A0A7D4V7E8_9CARY NAD(P)H-quinone oxidoreductase subunit 5, chloroplastic OS=Calligonum colubrinum OX=1312015 GN=ndhF PE=3 SV=1	11	58.7439	0.000978729	0.712903	-0.488222	636164	669532	704016	472323	486882	473525
atpI	A0A0F6P0H8	A0A0F6P0H8_FAGTA ATP synthase subunit a, chloroplastic OS=Fagopyrum tataricum OX=62330 GN=atpI PE=3 SV=1	4	58.7439	0.00314061	1.35	0.432958	164224	178424	188088	235233	227621	253639
ndhH	A0A7D4V8R7	A0A7D4V8R7_9CARY NAD(P)H-quinone oxidoreductase subunit H, chloroplastic OS=Calligonum juochiangense OX=1313104 GN=ndhH PE=3 SV=1	12	58.7439	0.00274607	0.817557	-0.290608	309183	320856	318116	274431	245971	254769
ANX1	A0A0F7MWF8	A0A0F7MWF8_FAGTA Annexin OS=Fagopyrum tataricum OX=62330 GN=ANX1 PE=2 SV=1	6	58.7439	0.000584504	1.43593	0.521985	295763	273664	265752	397486	407421	394351
	V9PJ44	V9PJ44_FAGTA p-coumarate 3-hydroxylase OS=Fagopyrum tataricum OX=62330 PE=2 SV=1	2	58.7439	0.00812012	1.23791	0.307908	37939.8	37232.4	41511.1	46162.7	46566	51714.8
	B2ZCQ4	B2ZCQ4_9CARY Polygalacturonase-inhibiting protein OS=Knorringia sibirica OX=328376 PE=2 SV=1	6	58.7439	0.000183128	1.51356	0.597942	733054	699717	724879	1.0754e+06	1.09785e+06	1.09247e+06
	B5M1W3	B5M1W3_RHEAU Glutathione-S-transferase OS=Rheum australe OX=284363 PE=2 SV=1	6	58.7439	0.000183128	1.23708	0.306943	681376	668541	676435	832001	844766	830002
CHS	D1MJ10	D1MJ10_FAGTA Chalcone synthase OS=Fagopyrum tataricum OX=62330 GN=CHS PE=2 SV=1	2	58.7439	0.00243577	1.2481	0.319737	114567	113558	101955	138741	136207	137026
psbH	A0A1J0MMD1	A0A1J0MMD1_9CARY Photosystem II reaction center protein H OS=Oxyria sinensis OX=137683 GN=psbH PE=3 SV=1	4	58.7439	0.000397177	1.85712	0.893065	1.30514e+06	1234995	1.09295e+06	2.25867e+06	2.29246e+06	2.19594e+06
	A0A140JTI7	A0A140JTI7_9CARY NADPH--cytochrome P450 reductase OS=Fallopia sachalinensis OX=76036 PE=2 SV=1	3	58.7439	0.000938637	1.36244	0.446188	65967.7	64633.8	64664.6	86154.2	93437.6	86445.6
MnSOD	C3V8Q1	C3V8Q1_9CARY Superoxide dismutase OS=Knorringia sibirica OX=328376 GN=MnSOD PE=2 SV=1	3	58.7439	0.0029709	1.34966	0.432591	86900.7	93803.6	101882	121018	128498	131877
psbE	A0A0F6NZL5	A0A0F6NZL5_FAGTA Cytochrome b559 subunit alpha OS=Fagopyrum tataricum OX=62330 GN=psbE PE=3 SV=1	5	58.7439	0.00251132	1.40737	0.493002	931624	870788	792213	1.28765e+06	1.18962e+06	1.17432e+06
psbL	A0A0F6NZU0	A0A0F6NZU0_FAGTA Photosystem II reaction center protein L OS=Fagopyrum tataricum OX=62330 GN=psbL PE=3 SV=1	1	58.7439	0.00762702	1.38974	0.474816	11601.3	11435.2	9806.88	16424.5	15562.1	13657.2
CHI	W5VSA6	W5VSA6_9CARY Chalcone-flavonone isomerase family protein OS=Fagopyrum dibotrys OX=516549 GN=CHI PE=2 SV=1	4	58.7439	0.000230147	1.34557	0.428213	369471	389191	378301	516620	509539	503699
nad9	A0A3G1STL3	A0A3G1STL3_9CARY NADH dehydrogenase [ubiquinone] iron-sulfur protein 3 OS=Fallopia multiflora OX=76025 GN=nad9 PE=3 SV=1	6	58.7439	0.0177639	1.26939	0.344139	334305	332266	281357	403035	398604	401655
	B5M1Z4	B5M1Z4_RHEAU Low-temperature inducible OS=Rheum australe OX=284363 PE=2 SV=1	1	58.7439	0.000664391	1.61489	0.691438	627547	590728	681047	980786	1056878	1.02954e+06
	C9E8W2	C9E8W2_9CARY superoxide dismutase (Fragment) OS=Knorringia sibirica OX=328376 PE=2 SV=1	3	58.7439	0.0058769	1.29822	0.376531	1.3911e+06	1.37898e+06	1.45602e+06	1.66231e+06	1.88067e+06	1.94343e+06
F3H	R4H4A8	R4H4A8_FAGES Flavones 3-hydroxylase OS=Fagopyrum esculentum OX=3617 GN=F3H PE=2 SV=1	5	58.7439	0.000184517	1.86501	0.899183	795118	805138	770224	1.46998e+06	1.43108e+06	1.51991e+06
ANS	W5U0K3	W5U0K3_9CARY anthocyanidin synthase OS=Fagopyrum dibotrys OX=516549 GN=ANS PE=2 SV=1	6	58.7439	0.000348221	1.6688	0.738808	473211	463641	427603	742131	751003	783864
YLS8	A0A514Y9Z0	A0A514Y9Z0_POLCS Thioredoxin-like protein YLS8 OS=Polygonum cuspidatum OX=83819 GN=YLS8 PE=2 SV=1	1	58.7439	0.0123677	1.54242	0.625192	24375.7	20608.9	21703.3	40604.7	32255.8	30000.2
	A0A7U1BI89	A0A7U1BI89_FAGES Flavonoid 3'-hydroxylase OS=Fagopyrum esculentum OX=3617 PE=2 SV=1	3	58.7439	0.00258579	1.49948	0.584467	139253	146229	114171	206230	195663	197380
rpl14	A0A3Q8CG02	A0A3Q8CG02_9CARY Large ribosomal subunit protein uL14c OS=Muehlenbeckia australis OX=580468 GN=rpl14 PE=3 SV=1	8	58.7439	0.00139387	1.20915	0.27399	168385	162411	156811	201020	196000	192570
ppc-1E2	A0A075IZ08	A0A075IZ08_9CARY Phosphoenolpyruvate carboxylase (Fragment) OS=Persicaria maculosa OX=457184 GN=ppc-1E2 PE=4 SV=1	3	58.7439	0.00484692	0.746613	-0.421568	414746	462552	490938	334101	338146	349295
	G8XS18	G8XS18_FAGTA Flavanone-3-hydroxylase OS=Fagopyrum tataricum OX=62330 PE=2 SV=1	3	58.7439	0.000582774	2.84907	1.51049	106152	92579.5	81364.4	255863	289795	252356
C4H	A0A2R2ZJB8	A0A2R2ZJB8_FAGTA trans-cinnamate 4-monooxygenase OS=Fagopyrum tataricum OX=62330 GN=C4H PE=2 SV=1	9	58.7439	0.00168837	1.30231	0.381078	228629	215570	202821	286365	283658	272600
	A0A9E9P732	A0A9E9P732_9CARY SKP1-like protein OS=Persicaria minor OX=488003 PE=2 SV=1	8	58.7439	0.00047686	2.00585	1.00421	392641	384155	328191	772247	731255	712937
rbcL	G0WZ68	G0WZ68_PERCP Ribulose bisphosphate carboxylase large chain (Fragment) OS=Persicaria capitata OX=452457 GN=rbcL PE=3 SV=1	1	58.7439	0.00911126	0.737199	-0.439874	20261.2	22240	25129	16786.6	15716.3	17354.1
SnRK2.3	A0A7D6EHS4	A0A7D6EHS4_FAGTA non-specific serine/threonine protein kinase OS=Fagopyrum tataricum OX=62330 GN=SnRK2.3 PE=2 SV=1	1	58.7439	0.00468194	1.22865	0.297072	95253.6	91896.7	93133.3	122785	109962	111623
FeGT10	A0A0A1H7P3	A0A0A1H7P3_FAGES Glycosyltransferase OS=Fagopyrum esculentum OX=3617 GN=FeGT10 PE=2 SV=1	2	58.7439	0.0157755	1.314	0.39396	160938	148888	115810	188729	190790	179766
ndhJ	A0A7D4V7G3	A0A7D4V7G3_9CARY NAD(P)H-quinone oxidoreductase subunit J, chloroplastic OS=Calligonum cordatum OX=2604358 GN=ndhJ PE=3 SV=1	5	58.7439	0.000658878	1.23009	0.298761	870325	872702	888655	1.04836e+06	1.10604e+06	1.08279e+06
rbcL	B5LBT2	B5LBT2_9CARY Ribulose bisphosphate carboxylase large chain (Fragment) OS=Fallopia convolvulus OX=76029 GN=rbcL PE=3 SV=1	2	58.7439	0.00713087	0.807499	-0.308468	62238.9	67299.1	58168.7	51928.3	49512.4	50132.3
rd22	Q0MWZ1	Q0MWZ1_9CARY RD22-like protein OS=Knorringia sibirica OX=328376 GN=rd22 PE=2 SV=1	1	58.7439	0.0018567	1.23725	0.307135	189869	180891	175049	220262	233064	221976
atpA	A0A1J0MMH3	A0A1J0MMH3_9CARY ATP synthase subunit alpha OS=Oxyria sinensis OX=137683 GN=atpA PE=3 SV=1	1	58.7439	0.000619525	0.651332	-0.618535	136473	150311	147016	93278.2	95562.1	93707.5
ODIG_6494	A0A0K0XR58	A0A0K0XR58_9CARY MHD domain-containing protein (Fragment) OS=Oxyria digyna OX=284366 GN=ODIG_6494 PE=4 SV=1	2	58.7439	0.000230883	1.48286	0.568378	123379	120068	120842	185292	175268	179628
FeDFR1a	A0A2Z5XER5	A0A2Z5XER5_FAGES Flavanone 4-reductase OS=Fagopyrum esculentum subsp. esculentum OX=1050352 GN=FeDFR1a PE=2 SV=1	3	58.7439	0.00128112	1.73158	0.792092	94418.2	99356.4	87339.4	165844	148295	172633
	A0A023W104	A0A023W104_9CARY 40S ribosomal protein S30 OS=Fallopia multiflora OX=76025 PE=2 SV=1	3	58.7439	0.000934017	1.49815	0.583187	93837.3	87109.1	95486.3	137621	145073	131445
	B5M1X6	B5M1X6_RHEAU Pathogenesis-related protein 10a OS=Rheum australe OX=284363 PE=2 SV=1	2	58.7439	0.00168794	0.759148	-0.397548	359490	346828	383510	267932	278216	281192
rps14	A0A411L3T2	A0A411L3T2_ANTLP Small ribosomal subunit protein uS14c OS=Antigonon leptopus OX=137667 GN=rps14 PE=3 SV=1	3	58.7439	0.00140635	1.39494	0.480203	609730	639127	546606	846076	842839	815649
rpl22	A0A0F6NZX5	A0A0F6NZX5_FAGTA Large ribosomal subunit protein uL22c OS=Fagopyrum tataricum OX=62330 GN=rpl22 PE=3 SV=1	1	58.7439	0.0010154	0.682994	-0.550054	82563.2	82339.7	75598.5	57652.9	53068.4	53539.8
clpP	A0A0F6NZW5	A0A0F6NZW5_FAGTA ATP-dependent Clp protease proteolytic subunit OS=Fagopyrum tataricum OX=62330 GN=clpP PE=3 SV=1	2	58.7439	0.00140073	1.24241	0.313145	66656	71328.9	64971	83808.6	83094.9	85251.6
ACX4	A0A8T9IS24	A0A8T9IS24_FAGES Acyl-coenzyme A oxidase OS=Fagopyrum esculentum OX=3617 GN=ACX4 PE=2 SV=1	2	58.7439	0.00164958	1.30681	0.386047	39923.5	38181.8	40400.6	53288.1	48786.8	52789.7
nad2	A0A3G1STI7	A0A3G1STI7_9CARY Nad2 OS=Fallopia multiflora OX=76025 GN=nad2 PE=3 SV=1	3	58.7439	0.00117745	1.45251	0.538551	125353	127500	142122	183384	197799	192524
rps18	A0A0F6NZL6	A0A0F6NZL6_FAGTA Small ribosomal subunit protein bS18c OS=Fagopyrum tataricum OX=62330 GN=rps18 PE=3 SV=1	5	58.7439	0.00441233	1.34622	0.428916	419886	408585	372852	580078	533402	503766
ndhJ	A0A7T6ZVM2	A0A7T6ZVM2_9CARY NADH-quinone oxidoreductase subunit C OS=Persicaria japonica OX=487998 GN=ndhJ PE=3 SV=1	1	58.7439	0.00220333	0.805946	-0.311245	101753	107044	106145	89241.2	83741.3	80844.4
CAB1	Q9SWE9	Q9SWE9_9CARY Chlorophyll a-b binding protein, chloroplastic OS=Rumex palustris OX=50298 GN=CAB1 PE=2 SV=1	3	58.7439	0.000183128	1.60093	0.678906	213851	220863	211716	336806	349998	348081
atpF	A0A6N0GPL7	A0A6N0GPL7_FAGES ATP synthase subunit b, chloroplastic OS=Fagopyrum esculentum OX=3617 GN=atpF PE=3 SV=1	1	58.7439	0.0208446	0.802053	-0.31823	81802.9	80733.6	95879.6	63887.5	67470.6	75905.3
atpA	A0A891ZLT2	A0A891ZLT2_9CARY ATP synthase subunit alpha, chloroplastic OS=Rumex nepalensis OX=174652 GN=atpA PE=3 SV=1	1	58.7439	0.0176166	0.795889	-0.329361	26345.2	30390	32665.2	22236.3	24350.2	24566.3
GID1B	A0A7G7H6M7	A0A7G7H6M7_9CARY Gibberellin receptor 1B OS=Persicaria minor OX=488003 GN=GID1B PE=2 SV=1	1	58.7439	0.000475085	0.758978	-0.397871	179002	183618	189840	140622	138576	140106
	D4P2Z3	D4P2Z3_9CARY Cysteine proteinase inhibitor OS=Knorringia sibirica OX=328376 PE=2 SV=1	1	58.7439	0.00794988	1.63381	0.708241	67654.2	73614.1	57992	122081	91663.8	111809
	A0A023W1V3	A0A023W1V3_9CARY VPS37 C-terminal domain-containing protein OS=Fallopia multiflora OX=76025 PE=2 SV=1	3	58.7439	0.0020452	1.25564	0.328419	175065	169560	172284	209528	211187	228336
	G0ZTB3	G0ZTB3_FAGEA Uncharacterized protein (Fragment) OS=Fagopyrum esculentum subsp. ancestrale OX=180217 PE=2 SV=1	1	58.7439	0.00339958	1.31863	0.399044	81741.4	71529.9	71937.2	103546	95086.9	98334.6
petD	A0A0F6NZV2	A0A0F6NZV2_FAGTA Cytochrome b6-f complex subunit 4 OS=Fagopyrum tataricum OX=62330 GN=petD PE=3 SV=1	1	58.7439	0.00022648	1.65557	0.727325	297566	293619	323285	505123	511363	497480
PAL	R4H4Y9	R4H4Y9_FAGES Phenylalanine ammonia-lyase OS=Fagopyrum esculentum OX=3617 GN=PAL PE=2 SV=1	1	58.7439	0.000971004	1.33296	0.414629	197282	192086	194104	271767	256513	249463
	F5BBC5	F5BBC5_FAGTA trans-cinnamate 4-monooxygenase (Fragment) OS=Fagopyrum tataricum OX=62330 PE=2 SV=1	1	58.7439	0.00321291	1.50213	0.58701	42672	47356.8	43621	72500.9	67805.8	60452.8
	D0UZK0	D0UZK0_9CARY Calmodulin OS=Knorringia sibirica OX=328376 PE=2 SV=1	1	58.7439	0.000202085	2.38042	1.25121	12646.1	12623	13317.9	31490.5	31231.7	29131
rps3	A0A7D7PIU5	A0A7D7PIU5_9CARY Small ribosomal subunit protein uS3c OS=Persicaria chinensis OX=54804 GN=rps3 PE=3 SV=1	1	58.7439	0.010432	1.30757	0.386885	67871.1	62208.8	53997.8	80901.4	74790.5	85002.1
ALS	A0A7S9VMA8	A0A7S9VMA8_9CARY Acetolactate synthase (Fragment) OS=Rumex dentatus OX=1006352 GN=ALS PE=3 SV=1	1	58.7439	0.000389016	0.806321	-0.310574	73730.7	72045.5	73271.1	58814.4	57563.6	60244.4
rpl36	A0A7D4V7B1	A0A7D4V7B1_9CARY Large ribosomal subunit protein bL36c OS=Calligonum caput-medusae OX=1072386 GN=rpl36 PE=3 SV=1	1	58.7439	0.00172826	0.71613	-0.481707	75797.7	72893.1	81944.2	53407	54581.9	57175.7
	B5M1X3	B5M1X3_RHEAU Actin depolymerizing factor OS=Rheum australe OX=284363 PE=2 SV=1	1	58.7439	0.00325452	1.25057	0.322586	28452.8	29180.3	31247.5	36816	38794.9	35540.5
NAC23	A0AA50AI90	A0AA50AI90_RHEPA NAC transcription factor 23 OS=Rheum palmatum OX=137221 GN=NAC23 PE=2 SV=1	1	58.7439	0.00684074	1.28898	0.366235	140140	140082	123815	160011	180601	180186
CHI	R4H4Z4	R4H4Z4_FAGES Chalcone-flavonone isomerase family protein OS=Fagopyrum esculentum OX=3617 GN=CHI PE=2 SV=1	1	58.7439	0.000287028	1.92762	0.946822	35098.9	38070.7	36863.9	70460.5	73814.5	67828.1
rbcL	B7VFA6	B7VFA6_9CARY Ribulose bisphosphate carboxylase large chain (Fragment) OS=Persicaria acuminata OX=487988 GN=rbcL PE=3 SV=1	1	58.7439	0.000807471	0.760196	-0.395557	168991	168260	175880	133860	123888	132331
	P93459	P93459_9CARY aminocyclopropanecarboxylate oxidase OS=Rumex palustris OX=50298 PE=2 SV=1	2	58.7439	0.000226429	1.39004	0.475126	520375	515589	522371	712388	711579	742180
	A0A6B7ES22	A0A6B7ES22_FAGTA Glycosyltransferase OS=Fagopyrum tataricum OX=62330 PE=2 SV=1	1	58.7439	0.0163135	1.37534	0.459789	27289.4	29186.6	35421.3	36849	43901.2	45639.9
atpH	A0A0F6NZK6	A0A0F6NZK6_FAGTA ATP synthase subunit c, chloroplastic OS=Fagopyrum tataricum OX=62330 GN=atpH PE=3 SV=1	1	58.7439	0.0109244	1.30543	0.38453	777523	758733	615370	878022	973260	957524
