# Supplementary material for: Responses of Calligonum leucocladum to Prolonged Drought Stress Through Antioxidant System Activation, Soluble Sugar Accumulation, and Maintaining Photosynthetic Homeostasis
Source: Int J Mol Sci. 2025 May 6;26(9):4403. doi: 10.3390/ijms26094403 (PMC12072819; doi:10.3390/ijms26094403)
Supplement: Supplementary file 1 [file ijms-26-04403-s001.zip › ijms-3554712-supplementary/Supplementary data/Table S4.xlsx]

## Sheet: sheet1
Class	Description	Count	Up	Down
A	RNA processing and modification	1	1	0
B	Chromatin structure and dynamics	2	2	0
C	Energy production and conversion	7	2	5
D	Cell cycle control, cell division, chromosome partitioning	4	4	0
E	Amino acid transport and metabolism	1	0	1
G	Carbohydrate transport and metabolism	1	0	1
H	Coenzyme transport and metabolism	1	0	1
J	Translation, ribosomal structure and biogenesis	5	4	1
O	Posttranslational modification, protein turnover, chaperones	4	4	0
P	Inorganic ion transport and metabolism	4	3	1
Q	Secondary metabolites biosynthesis, transport and catabolism	9	9	0
R	General function prediction only	4	3	1
T	Signal transduction mechanisms	3	3	0
U	Intracellular trafficking, secretion, and vesicular transport	3	3	0
V	Defense mechanisms	1	1	0
Z	Cytoskeleton	9	9	0

## Sheet: sheet2
Accession	KOG	KOG description	Class	Class description
tr|A0A023W104|A0A023W104_9CARY	KOG0009	KOG0009, Ubiquitin-like/40S ribosomal S30 protein fusion [Translation, ribosomal structure and biogenesis, Posttranslational modification, protein turnover, chaperones]	JO	Ubiquitin-like/40S ribosomal S30 protein fusion
tr|B5M1W6|B5M1W6_RHEAU	KOG0027	KOG0027, Calmodulin and related proteins (EF-Hand superfamily) [Signal transduction mechanisms]	T	Calmodulin and related proteins (EF-Hand superfamily)
tr|D0UZK0|D0UZK0_9CARY	KOG0027	KOG0027, Calmodulin and related proteins (EF-Hand superfamily) [Signal transduction mechanisms]	T	Calmodulin and related proteins (EF-Hand superfamily)
tr|B5M1W6|B5M1W6_RHEAU	KOG0028	KOG0028, Ca2+-binding protein (centrin/caltractin), EF-Hand superfamily protein [Cytoskeleton, Cell cycle control, cell division, chromosome partitioning]	ZD	Ca2+-binding protein (centrin/caltractin), EF-Hand superfamily protein
tr|D0UZK0|D0UZK0_9CARY	KOG0028	KOG0028, Ca2+-binding protein (centrin/caltractin), EF-Hand superfamily protein [Cytoskeleton, Cell cycle control, cell division, chromosome partitioning]	ZD	Ca2+-binding protein (centrin/caltractin), EF-Hand superfamily protein
tr|D0UZK0|D0UZK0_9CARY	KOG0030	KOG0030, Myosin essential light chain, EF-Hand protein superfamily [Cytoskeleton]	Z	Myosin essential light chain, EF-Hand protein superfamily
tr|B5M1W6|B5M1W6_RHEAU	KOG0030	KOG0030, Myosin essential light chain, EF-Hand protein superfamily [Cytoskeleton]	Z	Myosin essential light chain, EF-Hand protein superfamily
tr|R4H4A8|R4H4A8_FAGES	KOG0143	KOG0143, Iron/ascorbate family oxidoreductases [Secondary metabolites biosynthesis, transport and catabolism, General function prediction only]	QR	Iron/ascorbate family oxidoreductases
tr|W5U0K3|W5U0K3_9CARY	KOG0143	KOG0143, Iron/ascorbate family oxidoreductases [Secondary metabolites biosynthesis, transport and catabolism, General function prediction only]	QR	Iron/ascorbate family oxidoreductases
tr|G8XS18|G8XS18_FAGTA	KOG0143	KOG0143, Iron/ascorbate family oxidoreductases [Secondary metabolites biosynthesis, transport and catabolism, General function prediction only]	QR	Iron/ascorbate family oxidoreductases
tr|A0A7U1BI89|A0A7U1BI89_FAGES	KOG0156	KOG0156, Cytochrome P450 CYP2 subfamily [Secondary metabolites biosynthesis, transport and catabolism]	Q	Cytochrome P450 CYP2 subfamily
tr|F5BBC5|F5BBC5_FAGTA	KOG0156	KOG0156, Cytochrome P450 CYP2 subfamily [Secondary metabolites biosynthesis, transport and catabolism]	Q	Cytochrome P450 CYP2 subfamily
tr|F5BBC5|F5BBC5_FAGTA	KOG0158	KOG0158, Cytochrome P450 CYP3/CYP5/CYP6/CYP9 subfamilies [Secondary metabolites biosynthesis, transport and catabolism]	Q	Cytochrome P450 CYP3/CYP5/CYP6/CYP9 subfamilies
tr|W8GLE8|W8GLE8_FAGTA	KOG0205	KOG0205, Plasma membrane H+-transporting ATPase [Inorganic ion transport and metabolism]	P	Plasma membrane H+-transporting ATPase
tr|R4H4Y9|R4H4Y9_FAGES	KOG0222	KOG0222, Phenylalanine and histidine ammonia-lyase [Secondary metabolites biosynthesis, transport and catabolism]	Q	Phenylalanine and histidine ammonia-lyase
tr|A0A514Y9X7|A0A514Y9X7_POLCS	KOG0222	KOG0222, Phenylalanine and histidine ammonia-lyase [Secondary metabolites biosynthesis, transport and catabolism]	Q	Phenylalanine and histidine ammonia-lyase
tr|U5XB28|U5XB28_9CARY	KOG0222	KOG0222, Phenylalanine and histidine ammonia-lyase [Secondary metabolites biosynthesis, transport and catabolism]	Q	Phenylalanine and histidine ammonia-lyase
tr|A0A1J0MMH0|A0A1J0MMH0_9CARY	KOG0438	KOG0438, Mitochondrial/chloroplast ribosomal protein L2 [Translation, ribosomal structure and biogenesis]	J	Mitochondrial/chloroplast ribosomal protein L2
tr|C9E8W2|C9E8W2_9CARY	KOG0441	KOG0441, Cu2+/Zn2+ superoxide dismutase SOD1 [Inorganic ion transport and metabolism]	P	Cu2+/Zn2+ superoxide dismutase SOD1
tr|Q94IA8|Q94IA8_9CARY	KOG0523	KOG0523, Transketolase [Carbohydrate transport and metabolism]	G	Transketolase
tr|A0A7D6EHS4|A0A7D6EHS4_FAGTA	KOG0583	KOG0583, Serine/threonine protein kinase [Signal transduction mechanisms]	T	Serine/threonine protein kinase
tr|A0A514Y9Y5|A0A514Y9Y5_POLCS	KOG0676	KOG0676, Actin and related proteins [Cytoskeleton]	Z	Actin and related proteins
tr|A0A514Y9Y5|A0A514Y9Y5_POLCS	KOG0677	KOG0677, Actin-related protein Arp2/3 complex, subunit Arp2 [Cytoskeleton]	Z	Actin-related protein Arp2/3 complex, subunit Arp2
tr|A0A0F7MWF8|A0A0F7MWF8_FAGTA	KOG0819	KOG0819, Annexin [Intracellular trafficking, secretion, and vesicular transport]	U	Annexin
tr|A0A0F6NZW5|A0A0F6NZW5_FAGTA	KOG0840	KOG0840, ATP-dependent Clp protease, proteolytic subunit [Posttranslational modification, protein turnover, chaperones]	O	ATP-dependent Clp protease, proteolytic subunit
tr|B5M1Y0|B5M1Y0_RHEAU	KOG0841	KOG0841, Multifunctional chaperone (14-3-3 family) [Posttranslational modification, protein turnover, chaperones]	O	Multifunctional chaperone (14-3-3 family)
tr|C3V8Q1|C3V8Q1_9CARY	KOG0876	KOG0876, Manganese superoxide dismutase [Inorganic ion transport and metabolism]	P	Manganese superoxide dismutase
tr|A0A0K0XR58|A0A0K0XR58_9CARY	KOG0937	KOG0937, Adaptor complexes medium subunit family [Intracellular trafficking, secretion, and vesicular transport]	U	Adaptor complexes medium subunit family
tr|A0A0K0XR58|A0A0K0XR58_9CARY	KOG0938	KOG0938, Adaptor complexes medium subunit family [Intracellular trafficking, secretion, and vesicular transport]	U	Adaptor complexes medium subunit family
tr|A0A140JTI7|A0A140JTI7_9CARY	KOG1158	KOG1158, NADP/FAD dependent oxidoreductase [Energy production and conversion]	C	NADP/FAD dependent oxidoreductase
tr|Q0GA76|Q0GA76_RHEAU	KOG1336	KOG1336, Monodehydroascorbate/ferredoxin reductase [General function prediction only]	R	Monodehydroascorbate/ferredoxin reductase
tr|A0A7D4V6V0|A0A7D4V6V0_9CARY	KOG1353	KOG1353, F0F1-type ATP synthase, alpha subunit [Energy production and conversion]	C	F0F1-type ATP synthase, alpha subunit
tr|A0A891ZLT2|A0A891ZLT2_9CARY	KOG1353	KOG1353, F0F1-type ATP synthase, alpha subunit [Energy production and conversion]	C	F0F1-type ATP synthase, alpha subunit
tr|A0A1J0MMH3|A0A1J0MMH3_9CARY	KOG1353	KOG1353, F0F1-type ATP synthase, alpha subunit [Energy production and conversion]	C	F0F1-type ATP synthase, alpha subunit
tr|A0A514Y9X6|A0A514Y9X6_POLCS	KOG1376	KOG1376, Alpha tubulin [Cytoskeleton]	Z	Alpha tubulin
tr|A0A2Z5XER5|A0A2Z5XER5_FAGES	KOG1502	KOG1502, Flavonol reductase/cinnamoyl-CoA reductase [Defense mechanisms]	V	Flavonol reductase/cinnamoyl-CoA reductase
tr|A0A3G1STL3|A0A3G1STL3_9CARY	KOG1713	KOG1713, NADH-ubiquinone oxidoreductase, NDUFS3/30 kDa subunit [Energy production and conversion]	C	NADH-ubiquinone oxidoreductase, NDUFS3/30 kDa subunit
tr|A0A9E9P732|A0A9E9P732_9CARY	KOG1724	KOG1724, SCF ubiquitin ligase, Skp1 component [Posttranslational modification, protein turnover, chaperones]	O	SCF ubiquitin ligase, Skp1 component
tr|B5M1W1|B5M1W1_RHEAU	KOG1727	KOG1727, Microtubule-binding protein (translationally controlled tumor protein) [Cell cycle control, cell division, chromosome partitioning, Cytoskeleton]	DZ	Microtubule-binding protein (translationally controlled tumor protein)
tr|B5M1X3|B5M1X3_RHEAU	KOG1735	KOG1735, Actin depolymerizing factor [Cytoskeleton]	Z	Actin depolymerizing factor
tr|A0A411L3T2|A0A411L3T2_ANTLP	KOG1741	KOG1741, Mitochondrial/chloroplast ribosomal protein S14/S29 [Translation, ribosomal structure and biogenesis]	J	Mitochondrial/chloroplast ribosomal protein S14/S29
tr|G1CBR6|G1CBR6_FAGTA	KOG1745	KOG1745, Histones H3 and H4 [Chromatin structure and dynamics]	B	Histones H3 and H4
tr|Q4JKA5|Q4JKA5_RHEAU	KOG1745	KOG1745, Histones H3 and H4 [Chromatin structure and dynamics]	B	Histones H3 and H4
tr|A0A7D4V8R7|A0A7D4V8R7_9CARY	KOG2870	KOG2870, NADH:ubiquinone oxidoreductase, NDUFS2/49 kDa subunit [Energy production and conversion]	C	NADH:ubiquinone oxidoreductase, NDUFS2/49 kDa subunit
tr|B5M1Y2|B5M1Y2_RHEAU	KOG3403	KOG3403, Translation initiation factor 1A (eIF-1A) [Translation, ribosomal structure and biogenesis]	J	Translation initiation factor 1A (eIF-1A)
tr|A0A514Y9Z0|A0A514Y9Z0_POLCS	KOG3414	KOG3414, Component of the U4/U6.U5 snRNP/mitosis protein DIM1 [RNA processing and modification, Cell cycle control, cell division, chromosome partitioning]	AD	Component of the U4/U6.U5 snRNP/mitosis protein DIM1
tr|A0A514Y9X4|A0A514Y9X4_POLCS	KOG3436	KOG3436, 60S ribosomal protein L35 [Translation, ribosomal structure and biogenesis]	J	60S ribosomal protein L35
tr|A0A7S9VMA8|A0A7S9VMA8_9CARY	KOG4166	KOG4166, Thiamine pyrophosphate-requiring enzyme [Amino acid transport and metabolism, Coenzyme transport and metabolism]	EH	Thiamine pyrophosphate-requiring enzyme
tr|C9E8W2|C9E8W2_9CARY	KOG4656	KOG4656, Copper chaperone for superoxide dismutase [Inorganic ion transport and metabolism]	P	Copper chaperone for superoxide dismutase
tr|A0A7D4V7E8|A0A7D4V7E8_9CARY	KOG4668	KOG4668, NADH dehydrogenase subunits 2, 5, and related proteins [Energy production and conversion]	C	NADH dehydrogenase subunits 2, 5, and related proteins
