# Supplementary material for: Responses of Calligonum leucocladum to Prolonged Drought Stress Through Antioxidant System Activation, Soluble Sugar Accumulation, and Maintaining Photosynthetic Homeostasis
Source: Int J Mol Sci. 2025 May 6;26(9):4403. doi: 10.3390/ijms26094403 (PMC12072819; doi:10.3390/ijms26094403)
Supplement: Supplementary file 1 [file ijms-26-04403-s001.zip › ijms-3554712-supplementary/Supplementary data/Table S5.xlsx]

## Sheet: Sheet1
Accession	Description	Unique peptides	Score	Q-value	Fold change	Log_Fold change	Module	weight
A0A075J0J4	A0A075J0J4_9CARY Phosphoenolpyruvate carboxylase (Fragment) OS=Calligonum microcarpum OX=655496 GN=ppc-1E1 PE=4 SV=1	26	58.7439	0.00137116	0.756085	-0.40338	blue	28.893214831848
A0A0F6NZX5	A0A0F6NZX5_FAGTA Large ribosomal subunit protein uL22c OS=Fagopyrum tataricum OX=62330 GN=rpl22 PE=3 SV=1	1	58.7439	0.0010154	0.682994	-0.550054	blue	30.7109606221225
A0A0F7MWF8	A0A0F7MWF8_FAGTA Annexin OS=Fagopyrum tataricum OX=62330 GN=ANX1 PE=2 SV=1	6	58.7439	0.000584504	1.43593	0.521985	turquoise	66.6737374646758
A0A0K0XR58	A0A0K0XR58_9CARY MHD domain-containing protein (Fragment) OS=Oxyria digyna OX=284366 GN=ODIG_6494 PE=4 SV=1	2	58.7439	0.000230883	1.48286	0.568378	turquoise	65.2303377220132
A0A1J0MMD1	A0A1J0MMD1_9CARY Photosystem II reaction center protein H OS=Oxyria sinensis OX=137683 GN=psbH PE=3 SV=1	4	58.7439	0.000397177	1.85712	0.893065	turquoise	68.9811950361244
A0A1J0MMH0	A0A1J0MMH0_9CARY Large ribosomal subunit protein uL2c OS=Oxyria sinensis OX=137683 GN=rpl2 PE=3 SV=1	10	58.7439	0.000380641	1.41647	0.502298	turquoise	68.5988417021525
A0A1J0MMH3	A0A1J0MMH3_9CARY ATP synthase subunit alpha OS=Oxyria sinensis OX=137683 GN=atpA PE=3 SV=1	1	58.7439	0.000619525	0.651332	-0.618535	blue	34.4118961378814
A0A2R2ZJB8	A0A2R2ZJB8_FAGTA trans-cinnamate 4-monooxygenase OS=Fagopyrum tataricum OX=62330 GN=C4H PE=2 SV=1	9	58.7439	0.00168837	1.30231	0.381078	turquoise	64.5513660955512
A0A3Q8CG02	A0A3Q8CG02_9CARY Large ribosomal subunit protein uL14c OS=Muehlenbeckia australis OX=580468 GN=rpl14 PE=3 SV=1	8	58.7439	0.00139387	1.20915	0.27399	turquoise	65.4575810334015
A0A514Y9X6	A0A514Y9X6_POLCS Tubulin alpha chain OS=Polygonum cuspidatum OX=83819 GN=TUA PE=2 SV=1	22	58.7439	0.00051218	1.22786	0.296146	turquoise	65.91700874123
A0A7D4V6L0	A0A7D4V6L0_9CARY Acetyl-coenzyme A carboxylase carboxyl transferase subunit beta, chloroplastic OS=Calligonum aphyllum OX=655494 GN=accD PE=3 SV=1	5	58.7439	0.00120384	0.842491	-0.247267	blue	29.8789819305158
A0A7D4V758	A0A7D4V758_9CARY Photosystem II CP47 reaction center protein OS=Calligonum arborescens OX=467326 GN=psbB PE=3 SV=1	14	58.7439	0.000987981	0.788845	-0.342186	blue	33.8236595363431
A0A7D4V7B1	A0A7D4V7B1_9CARY Large ribosomal subunit protein bL36c OS=Calligonum caput-medusae OX=1072386 GN=rpl36 PE=3 SV=1	1	58.7439	0.00172826	0.71613	-0.481707	blue	31.5622791522798
A0A7D4V7E8	A0A7D4V7E8_9CARY NAD(P)H-quinone oxidoreductase subunit 5, chloroplastic OS=Calligonum colubrinum OX=1312015 GN=ndhF PE=3 SV=1	11	58.7439	0.000978729	0.712903	-0.488222	blue	33.9514375259871
A0A7D4V8M1	A0A7D4V8M1_9CARY NAD(P)H-quinone oxidoreductase subunit K, chloroplastic OS=Calligonum aphyllum OX=655494 GN=ndhK PE=3 SV=1	4	58.7439	0.00232697	0.87773	-0.188151	blue	28.3766572786
A0A7D4VB22	A0A7D4VB22_9CARY Photosystem I P700 chlorophyll a apoprotein A1 OS=Calligonum densum OX=1202985 GN=psaA PE=3 SV=1	13	58.7439	0.00102313	0.777764	-0.362596	blue	32.2004850415701
A0A7D4VQ86	A0A7D4VQ86_9CARY Small ribosomal subunit protein uS2c OS=Calligonum junceum OX=467327 GN=rps2 PE=3 SV=1	4	58.7439	0.000924542	0.836588	-0.257411	blue	30.5061006103255
A0A7G7H6M7	A0A7G7H6M7_9CARY Gibberellin receptor 1B OS=Persicaria minor OX=488003 GN=GID1B PE=2 SV=1	1	58.7439	0.000475085	0.758978	-0.397871	blue	35.234589966766
A0A7S9VMA8	A0A7S9VMA8_9CARY Acetolactate synthase (Fragment) OS=Rumex dentatus OX=1006352 GN=ALS PE=3 SV=1	1	58.7439	0.000389016	0.806321	-0.310574	blue	32.3337847830223
A0A8F6D5U1	A0A8F6D5U1_9CARY ATP synthase subunit alpha OS=Fallopia aubertii OX=457183 GN=atp1 PE=3 SV=1	1	58.7439	0.000678475	0.832153	-0.265079	blue	33.2139320394089
A0A8T9IS08	A0A8T9IS08_FAGES Phospholipase D OS=Fagopyrum esculentum OX=3617 GN=PLD PE=2 SV=1	10	58.7439	0.000748162	0.839017	-0.253228	blue	34.247110270441
A0A9E9P732	A0A9E9P732_9CARY SKP1-like protein OS=Persicaria minor OX=488003 PE=2 SV=1	8	58.7439	0.00047686	2.00585	1.00421	turquoise	68.4234132201292
A1E025	A1E025_POLCS Chalcone synthase OS=Polygonum cuspidatum OX=83819 GN=CHS1 PE=3 SV=2	7	58.7439	0.000208842	2.20674	1.14192	turquoise	68.356758541264
B2ZCQ4	B2ZCQ4_9CARY Polygalacturonase-inhibiting protein OS=Knorringia sibirica OX=328376 PE=2 SV=1	6	58.7439	0.000183128	1.51356	0.597942	turquoise	66.1413910673342
B5M1W1	B5M1W1_RHEAU Translationally controlled tumor protein OS=Rheum australe OX=284363 PE=2 SV=1	5	58.7439	0.000183128	1.66268	0.733514	turquoise	68.4007398749992
B5M1W3	B5M1W3_RHEAU Glutathione-S-transferase OS=Rheum australe OX=284363 PE=2 SV=1	6	58.7439	0.000183128	1.23708	0.306943	turquoise	66.6566189690143
B5M1W6	B5M1W6_RHEAU Calmodulin OS=Rheum australe OX=284363 PE=2 SV=1	13	58.7439	0.000575313	1.98825	0.991496	turquoise	67.4603528175037
B5M1X6	B5M1X6_RHEAU Pathogenesis-related protein 10a OS=Rheum australe OX=284363 PE=2 SV=1	2	58.7439	0.00168794	0.759148	-0.397548	blue	31.7053719712618
B5M1Y0	B5M1Y0_RHEAU 14-3-3 protein OS=Rheum australe OX=284363 PE=2 SV=1	15	58.7439	0.000618788	1.50765	0.5923	turquoise	66.05202990716
B7VFA6	B7VFA6_9CARY Ribulose bisphosphate carboxylase large chain (Fragment) OS=Persicaria acuminata OX=487988 GN=rbcL PE=3 SV=1	1	58.7439	0.000807471	0.760196	-0.395557	blue	31.5255441687247
D0UZK0	D0UZK0_9CARY Calmodulin OS=Knorringia sibirica OX=328376 PE=2 SV=1	1	58.7439	0.000202085	2.38042	1.25121	turquoise	64.3523722421961
G8XS18	G8XS18_FAGTA Flavanone-3-hydroxylase OS=Fagopyrum tataricum OX=62330 PE=2 SV=1	3	58.7439	0.000582774	2.84907	1.51049	turquoise	68.1938778835293
O47047	O47047_ERIFL Ribulose bisphosphate carboxylase large chain (Fragment) OS=Eriogonum flavum OX=63101 GN=rbcL PE=3 SV=3	2	58.7439	0.00303375	0.878526	-0.186843	blue	29.6485333581141
Q0GA76	Q0GA76_RHEAU monodehydroascorbate reductase (NADH) OS=Rheum australe OX=284363 GN=MDAR PE=2 SV=1	15	58.7439	0.00180091	0.795305	-0.33042	blue	29.3587228805233
Q4JKA5	Q4JKA5_RHEAU Histone H3 OS=Rheum australe OX=284363 PE=2 SV=1	3	58.7439	0.000652016	1.42708	0.513064	turquoise	65.5775164836298
Q94IA8	Q94IA8_9CARY transketolase OS=Persicaria tinctoria OX=96455 PE=2 SV=1	11	58.7439	0.00132455	0.778902	-0.360486	blue	32.4991015590677
Q9SWE9	Q9SWE9_9CARY Chlorophyll a-b binding protein, chloroplastic OS=Rumex palustris OX=50298 GN=CAB1 PE=2 SV=1	3	58.7439	0.000183128	1.60093	0.678906	turquoise	66.0827533766237
R4H4A8	R4H4A8_FAGES Flavones 3-hydroxylase OS=Fagopyrum esculentum OX=3617 GN=F3H PE=2 SV=1	5	58.7439	0.000184517	1.86501	0.899183	turquoise	66.0296445665065
W5U0K3	W5U0K3_9CARY anthocyanidin synthase OS=Fagopyrum dibotrys OX=516549 GN=ANS PE=2 SV=1	6	58.7439	0.000348221	1.6688	0.738808	turquoise	67.710910683942
W8GLE8	W8GLE8_FAGTA Plasma membrane ATPase OS=Fagopyrum tataricum OX=62330 GN=ftAH4L PE=2 SV=1	21	58.7439	0.0122047	0.747399	-0.42005	blue	29.5371569159089
