# Supplementary material for: Responses of Calligonum leucocladum to Prolonged Drought Stress Through Antioxidant System Activation, Soluble Sugar Accumulation, and Maintaining Photosynthetic Homeostasis
Source: Int J Mol Sci. 2025 May 6;26(9):4403. doi: 10.3390/ijms26094403 (PMC12072819; doi:10.3390/ijms26094403)
Supplement: Supplementary file 1 [file ijms-26-04403-s001.zip › ijms-3554712-supplementary/Supplementary data/Table S6.xlsx]

## Sheet: KEGG
ID	Description	Gene ratio	BgRatio	Fold enrichment	Q-value	Count	Genes	Down_count	Down_genes	Up_count	Up_genes
map00195	Photosynthesis	10/24	77/4955	26.8128	2.33447e-12	10	psaA||psbB||atpA||atpI||psbH||psbE||psbL||atpF||petD||atpH	4	psaA||psbB||atpA||atpF	6	atpI||psbH||psbE||psbL||petD||atpH
map00190	Oxidative phosphorylation	9/24	147/4955	12.6403	1.96137e-08	9	atpA||ndhF||atpI||ndhH||nad9||ndhJ||nad2||atpF||atpH	4	atpA||ndhF||ndhH||atpF	5	atpI||nad9||ndhJ||nad2||atpH
map03010	Ribosome	7/24	300/4955	4.81736	0.000412081	7	rpl2||rpl14||rps14||rpl22||rps18||rps3||rpl36	2	rpl22||rpl36	5	rpl2||rpl14||rps14||rps18||rps3
map01100	Metabolic pathways	16/24	2337/4955	1.41349	0.0337645	16	psaA||psbB||atpA||ndhF||atpI||ndhH||psbH||psbE||psbL||nad9||rbcL||ndhJ||nad2||atpF||petD||atpH	7	psaA||psbB||atpA||ndhF||ndhH||rbcL||atpF	9	atpI||psbH||psbE||psbL||nad9||ndhJ||nad2||petD||atpH

## Sheet: Photosynthesis
Gene name	Accession	Description	Unique peptides	Score	Q-value	Fold change	Log_Fold change
psaA	A0A7D4VB22	A0A7D4VB22_9CARY Photosystem I P700 chlorophyll a apoprotein A1 OS=Calligonum densum OX=1202985 GN=psaA PE=3 SV=1	13	58.7439	0.00102313	0.777764	-0.362596
psbB	A0A7D4V758	A0A7D4V758_9CARY Photosystem II CP47 reaction center protein OS=Calligonum arborescens OX=467326 GN=psbB PE=3 SV=1	14	58.7439	0.000987981	0.788845	-0.342186
atpA	A0A7D4V6V0	A0A7D4V6V0_9CARY ATP synthase subunit alpha, chloroplastic OS=Calligonum juochiangense OX=1313104 GN=atpA PE=3 SV=1	26	58.7439	0.00265959	0.77175	-0.373795
atpA	A0A1J0MMH3	A0A1J0MMH3_9CARY ATP synthase subunit alpha OS=Oxyria sinensis OX=137683 GN=atpA PE=3 SV=1	1	58.7439	0.000619525	0.651332	-0.618535
atpA	A0A891ZLT2	A0A891ZLT2_9CARY ATP synthase subunit alpha, chloroplastic OS=Rumex nepalensis OX=174652 GN=atpA PE=3 SV=1	1	58.7439	0.0176166	0.795889	-0.329361
atpI	A0A0F6P0H8	A0A0F6P0H8_FAGTA ATP synthase subunit a, chloroplastic OS=Fagopyrum tataricum OX=62330 GN=atpI PE=3 SV=1	4	58.7439	0.00314061	1.35	0.432958
psbH	A0A1J0MMD1	A0A1J0MMD1_9CARY Photosystem II reaction center protein H OS=Oxyria sinensis OX=137683 GN=psbH PE=3 SV=1	4	58.7439	0.000397177	1.85712	0.893065
psbE	A0A0F6NZL5	A0A0F6NZL5_FAGTA Cytochrome b559 subunit alpha OS=Fagopyrum tataricum OX=62330 GN=psbE PE=3 SV=1	5	58.7439	0.00251132	1.40737	0.493002
psbL	A0A0F6NZU0	A0A0F6NZU0_FAGTA Photosystem II reaction center protein L OS=Fagopyrum tataricum OX=62330 GN=psbL PE=3 SV=1	1	58.7439	0.00762702	1.38974	0.474816
atpF	A0A6N0GPL7	A0A6N0GPL7_FAGES ATP synthase subunit b, chloroplastic OS=Fagopyrum esculentum OX=3617 GN=atpF PE=3 SV=1	1	58.7439	0.0208446	0.802053	-0.31823
petD	A0A0F6NZV2	A0A0F6NZV2_FAGTA Cytochrome b6-f complex subunit 4 OS=Fagopyrum tataricum OX=62330 GN=petD PE=3 SV=1	1	58.7439	0.00022648	1.65557	0.727325
atpH	A0A0F6NZK6	A0A0F6NZK6_FAGTA ATP synthase subunit c, chloroplastic OS=Fagopyrum tataricum OX=62330 GN=atpH PE=3 SV=1	1	58.7439	0.0109244	1.30543	0.38453

## Sheet: Oxidative phosphorylation
Gene name	Accession	Description	Unique peptides	Score	Q-value	Fold change	Log_Fold change
atpA	A0A891ZLT2	A0A891ZLT2_9CARY ATP synthase subunit alpha, chloroplastic OS=Rumex nepalensis OX=174652 GN=atpA PE=3 SV=1	1	58.7439	0.0176166	0.795889	-0.329361
atpF	A0A6N0GPL7	A0A6N0GPL7_FAGES ATP synthase subunit b, chloroplastic OS=Fagopyrum esculentum OX=3617 GN=atpF PE=3 SV=1	1	58.7439	0.0208446	0.802053	-0.31823
ndhF	A0A7D4V7E8	A0A7D4V7E8_9CARY NAD(P)H-quinone oxidoreductase subunit 5, chloroplastic OS=Calligonum colubrinum OX=1312015 GN=ndhF PE=3 SV=1	11	58.7439	0.000978729	0.712903	-0.488222
ndhH	A0A7D4V8R7	A0A7D4V8R7_9CARY NAD(P)H-quinone oxidoreductase subunit H, chloroplastic OS=Calligonum juochiangense OX=1313104 GN=ndhH PE=3 SV=1	12	58.7439	0.00274607	0.817557	-0.290608
atpI	A0A0F6P0H8	A0A0F6P0H8_FAGTA ATP synthase subunit a, chloroplastic OS=Fagopyrum tataricum OX=62330 GN=atpI PE=3 SV=1	4	58.7439	0.00314061	1.35	0.432958
nad9	A0A3G1STL3	A0A3G1STL3_9CARY NADH dehydrogenase [ubiquinone] iron-sulfur protein 3 OS=Fallopia multiflora OX=76025 GN=nad9 PE=3 SV=1	6	58.7439	0.0177639	1.26939	0.344139
ndhJ	A0A7D4V7G3	A0A7D4V7G3_9CARY NAD(P)H-quinone oxidoreductase subunit J, chloroplastic OS=Calligonum cordatum OX=2604358 GN=ndhJ PE=3 SV=1	5	58.7439	0.000658878	1.23009	0.298761
nad2	A0A3G1STI7	A0A3G1STI7_9CARY Nad2 OS=Fallopia multiflora OX=76025 GN=nad2 PE=3 SV=1	3	58.7439	0.00117745	1.45251	0.538551
atpH	A0A0F6NZK6	A0A0F6NZK6_FAGTA ATP synthase subunit c, chloroplastic OS=Fagopyrum tataricum OX=62330 GN=atpH PE=3 SV=1	1	58.7439	0.0109244	1.30543	0.38453

## Sheet: Ribosome
Gene name	Accession	Description	Unique peptides	Score	Q-value	Fold change	Log_Fold change
rpl2	A0A1J0MMH0	A0A1J0MMH0_9CARY Large ribosomal subunit protein uL2c OS=Oxyria sinensis OX=137683 GN=rpl2 PE=3 SV=1	10	58.7439	0.000380641	1.41647	0.502298
rpl14	A0A3Q8CG02	A0A3Q8CG02_9CARY Large ribosomal subunit protein uL14c OS=Muehlenbeckia australis OX=580468 GN=rpl14 PE=3 SV=1	8	58.7439	0.00139387	1.20915	0.27399
rps14	A0A411L3T2	A0A411L3T2_ANTLP Small ribosomal subunit protein uS14c OS=Antigonon leptopus OX=137667 GN=rps14 PE=3 SV=1	3	58.7439	0.00140635	1.39494	0.480203
rpl22	A0A0F6NZX5	A0A0F6NZX5_FAGTA Large ribosomal subunit protein uL22c OS=Fagopyrum tataricum OX=62330 GN=rpl22 PE=3 SV=1	1	58.7439	0.0010154	0.682994	-0.550054
rps18	A0A0F6NZL6	A0A0F6NZL6_FAGTA Small ribosomal subunit protein bS18c OS=Fagopyrum tataricum OX=62330 GN=rps18 PE=3 SV=1	5	58.7439	0.00441233	1.34622	0.428916
rps3	A0A7D7PIU5	A0A7D7PIU5_9CARY Small ribosomal subunit protein uS3c OS=Persicaria chinensis OX=54804 GN=rps3 PE=3 SV=1	1	58.7439	0.010432	1.30757	0.386885
rpl36	A0A7D4V7B1	A0A7D4V7B1_9CARY Large ribosomal subunit protein bL36c OS=Calligonum caput-medusae OX=1072386 GN=rpl36 PE=3 SV=1	1	58.7439	0.00172826	0.71613	-0.481707

## Sheet: Metabolic pathways
Gene name	Accession	Description	Unique peptides	Score	Q-value	Fold change	Log_Fold change
psaA	A0A7D4VB22	A0A7D4VB22_9CARY Photosystem I P700 chlorophyll a apoprotein A1 OS=Calligonum densum OX=1202985 GN=psaA PE=3 SV=1	13	58.7439	0.00102313	0.777764	-0.362596
psbB	A0A7D4V758	A0A7D4V758_9CARY Photosystem II CP47 reaction center protein OS=Calligonum arborescens OX=467326 GN=psbB PE=3 SV=1	14	58.7439	0.000987981	0.788845	-0.342186
atpA	A0A891ZLT2	A0A891ZLT2_9CARY ATP synthase subunit alpha, chloroplastic OS=Rumex nepalensis OX=174652 GN=atpA PE=3 SV=1	1	58.7439	0.0176166	0.795889	-0.329361
ndhF	A0A7D4V7E8	A0A7D4V7E8_9CARY NAD(P)H-quinone oxidoreductase subunit 5, chloroplastic OS=Calligonum colubrinum OX=1312015 GN=ndhF PE=3 SV=1	11	58.7439	0.000978729	0.712903	-0.488222
atpI	A0A0F6P0H8	A0A0F6P0H8_FAGTA ATP synthase subunit a, chloroplastic OS=Fagopyrum tataricum OX=62330 GN=atpI PE=3 SV=1	4	58.7439	0.00314061	1.35	0.432958
ndhH	A0A7D4V8R7	A0A7D4V8R7_9CARY NAD(P)H-quinone oxidoreductase subunit H, chloroplastic OS=Calligonum juochiangense OX=1313104 GN=ndhH PE=3 SV=1	12	58.7439	0.00274607	0.817557	-0.290608
psbH	A0A1J0MMD1	A0A1J0MMD1_9CARY Photosystem II reaction center protein H OS=Oxyria sinensis OX=137683 GN=psbH PE=3 SV=1	4	58.7439	0.000397177	1.85712	0.893065
psbE	A0A0F6NZL5	A0A0F6NZL5_FAGTA Cytochrome b559 subunit alpha OS=Fagopyrum tataricum OX=62330 GN=psbE PE=3 SV=1	5	58.7439	0.00251132	1.40737	0.493002
psbL	A0A0F6NZU0	A0A0F6NZU0_FAGTA Photosystem II reaction center protein L OS=Fagopyrum tataricum OX=62330 GN=psbL PE=3 SV=1	1	58.7439	0.00762702	1.38974	0.474816
nad9	A0A3G1STL3	A0A3G1STL3_9CARY NADH dehydrogenase [ubiquinone] iron-sulfur protein 3 OS=Fallopia multiflora OX=76025 GN=nad9 PE=3 SV=1	6	58.7439	0.0177639	1.26939	0.344139
rbcL	G0WZ68	G0WZ68_PERCP Ribulose bisphosphate carboxylase large chain (Fragment) OS=Persicaria capitata OX=452457 GN=rbcL PE=3 SV=1	1	58.7439	0.00911126	0.737199	-0.439874
rbcL	B5LBT2	B5LBT2_9CARY Ribulose bisphosphate carboxylase large chain (Fragment) OS=Fallopia convolvulus OX=76029 GN=rbcL PE=3 SV=1	2	58.7439	0.00713087	0.807499	-0.308468
rbcL	B7VFA6	B7VFA6_9CARY Ribulose bisphosphate carboxylase large chain (Fragment) OS=Persicaria acuminata OX=487988 GN=rbcL PE=3 SV=1	1	58.7439	0.000807471	0.760196	-0.395557
ndhJ	A0A7D4V7G3	A0A7D4V7G3_9CARY NAD(P)H-quinone oxidoreductase subunit J, chloroplastic OS=Calligonum cordatum OX=2604358 GN=ndhJ PE=3 SV=1	5	58.7439	0.000658878	1.23009	0.298761
nad2	A0A3G1STI7	A0A3G1STI7_9CARY Nad2 OS=Fallopia multiflora OX=76025 GN=nad2 PE=3 SV=1	3	58.7439	0.00117745	1.45251	0.538551
atpF	A0A6N0GPL7	A0A6N0GPL7_FAGES ATP synthase subunit b, chloroplastic OS=Fagopyrum esculentum OX=3617 GN=atpF PE=3 SV=1	1	58.7439	0.0208446	0.802053	-0.31823
petD	A0A0F6NZV2	A0A0F6NZV2_FAGTA Cytochrome b6-f complex subunit 4 OS=Fagopyrum tataricum OX=62330 GN=petD PE=3 SV=1	1	58.7439	0.00022648	1.65557	0.727325
atpH	A0A0F6NZK6	A0A0F6NZK6_FAGTA ATP synthase subunit c, chloroplastic OS=Fagopyrum tataricum OX=62330 GN=atpH PE=3 SV=1	1	58.7439	0.0109244	1.30543	0.38453
